# Supplementary material for: Asymmetric division events promote variability in cell cycle duration in animal cells and Escherichia coli
Source: Nat Commun. 2019 Apr 23;10:1901. doi: 10.1038/s41467-019-09413-5 (PMC6478688; doi:10.1038/s41467-019-09413-5)
Supplement: Supplementary file 6 — Supplementary Data 1 [file 41467_2019_9413_MOESM6_ESM.txt]

1	NaN	NaN	1	NaN	NaN	NaN	NaN	NaN
11	NaN	NaN	2	NaN	NaN	NaN	NaN	NaN
12	NaN	NaN	2	NaN	NaN	NaN	NaN	NaN
111	NaN	21	3	NaN	NaN	NaN	NaN	1
112	NaN	10	3	NaN	NaN	NaN	NaN	1
121	NaN	21	3	NaN	NaN	NaN	NaN	1
122	NaN	10	3	NaN	NaN	NaN	NaN	1
1111	NaN	45	4	NaN	NaN	NaN	NaN	1
1112	NaN	35	4	NaN	NaN	NaN	NaN	1
1121	NaN	36	4	NaN	NaN	NaN	NaN	1
1122	NaN	46	4	NaN	NaN	NaN	NaN	1
1211	NaN	25	4	NaN	NaN	NaN	NaN	1
1212	NaN	25	4	NaN	NaN	NaN	NaN	1
1221	NaN	36	4	NaN	NaN	NaN	NaN	1
1222	NaN	36	4	NaN	NaN	NaN	NaN	1
11111	NaN	34	5	NaN	NaN	NaN	NaN	1
11112	NaN	27	5	NaN	NaN	NaN	NaN	1
11121	NaN	20	5	NaN	NaN	NaN	NaN	1
11122	NaN	37	5	NaN	NaN	NaN	NaN	1
11211	NaN	47	5	NaN	NaN	NaN	NaN	1
11212	NaN	39	5	NaN	NaN	NaN	NaN	1
11221	NaN	37	5	NaN	NaN	NaN	NaN	1
11222	NaN	20	5	NaN	NaN	NaN	NaN	1
12111	NaN	47	5	NaN	NaN	NaN	NaN	1
12112	NaN	20	5	NaN	NaN	NaN	NaN	1
12121	NaN	20	5	NaN	NaN	NaN	NaN	1
12122	NaN	39	5	NaN	NaN	NaN	NaN	1
12211	NaN	30	5	NaN	NaN	NaN	NaN	1
12212	NaN	20	5	NaN	NaN	NaN	NaN	1
12221	NaN	30	5	NaN	NaN	NaN	NaN	1
12222	NaN	20	5	NaN	NaN	NaN	NaN	1
111111	NaN	28	6	NaN	NaN	NaN	NaN	1
111112	NaN	28	6	NaN	NaN	NaN	NaN	1
111121	NaN	35	6	NaN	NaN	NaN	NaN	1
111122	NaN	43	6	NaN	NaN	NaN	NaN	1
111211	NaN	35	6	NaN	NaN	NaN	NaN	1
111212	NaN	35	6	NaN	NaN	NaN	NaN	1
111221	NaN	26	6	NaN	NaN	NaN	NaN	1
111222	NaN	26	6	NaN	NaN	NaN	NaN	1
112111	NaN	26	6	NaN	NaN	NaN	NaN	1
112112	NaN	26	6	NaN	NaN	NaN	NaN	1
112121	NaN	51	6	NaN	NaN	NaN	NaN	1
112122	NaN	34	6	NaN	NaN	NaN	NaN	1
112211	NaN	26	6	NaN	NaN	NaN	NaN	1
112212	NaN	35	6	NaN	NaN	NaN	NaN	1
112221	NaN	35	6	NaN	NaN	NaN	NaN	1
112222	NaN	NaN	6	NaN	NaN	NaN	NaN	1
121111	NaN	18	6	NaN	NaN	NaN	NaN	1
121112	NaN	18	6	NaN	NaN	NaN	NaN	1
121121	NaN	53	6	NaN	NaN	NaN	NaN	1
121122	NaN	53	6	NaN	NaN	NaN	NaN	1
121211	NaN	45	6	NaN	NaN	NaN	NaN	1
121212	NaN	45	6	NaN	NaN	NaN	NaN	1
121221	NaN	26	6	NaN	NaN	NaN	NaN	1
121222	NaN	34	6	NaN	NaN	NaN	NaN	1
122111	NaN	35	6	NaN	NaN	NaN	NaN	1
122112	NaN	35	6	NaN	NaN	NaN	NaN	1
122121	NaN	45	6	NaN	NaN	NaN	NaN	1
122122	NaN	34	6	NaN	NaN	NaN	NaN	1
122211	NaN	35	6	NaN	NaN	NaN	NaN	1
122212	NaN	35	6	NaN	NaN	NaN	NaN	1
122221	NaN	45	6	NaN	NaN	NaN	NaN	1
122222	NaN	45	6	NaN	NaN	NaN	NaN	1
1221221	NaN	36	7	NaN	NaN	NaN	NaN	1
1	NaN	NaN	1	NaN	NaN	NaN	NaN	2
11	NaN	NaN	2	NaN	NaN	NaN	NaN	2
12	NaN	NaN	2	NaN	NaN	NaN	NaN	2
111	NaN	25	3	NaN	NaN	NaN	NaN	2
112	NaN	25	3	NaN	NaN	NaN	NaN	2
121	NaN	34	3	NaN	NaN	NaN	NaN	2
122	NaN	25	3	NaN	NaN	NaN	NaN	2
1111	NaN	39	4	NaN	NaN	NaN	NaN	2
1112	NaN	29	4	NaN	NaN	NaN	NaN	2
1121	NaN	29	4	NaN	NaN	NaN	NaN	2
1122	NaN	29	4	NaN	NaN	NaN	NaN	2
1211	NaN	20	4	NaN	NaN	NaN	NaN	2
1212	NaN	20	4	NaN	NaN	NaN	NaN	2
1221	NaN	29	4	NaN	NaN	NaN	NaN	2
1222	NaN	19	4	NaN	NaN	NaN	NaN	2
11111	NaN	23	5	NaN	NaN	NaN	NaN	2
11112	NaN	23	5	NaN	NaN	NaN	NaN	2
11121	NaN	33	5	NaN	NaN	NaN	NaN	2
11122	NaN	33	5	NaN	NaN	NaN	NaN	2
11211	NaN	23	5	NaN	NaN	NaN	NaN	2
11212	NaN	23	5	NaN	NaN	NaN	NaN	2
11221	NaN	33	5	NaN	NaN	NaN	NaN	2
11222	NaN	33	5	NaN	NaN	NaN	NaN	2
12111	NaN	23	5	NaN	NaN	NaN	NaN	2
12112	NaN	23	5	NaN	NaN	NaN	NaN	2
12121	NaN	23	5	NaN	NaN	NaN	NaN	2
12122	NaN	23	5	NaN	NaN	NaN	NaN	2
12211	NaN	23	5	NaN	NaN	NaN	NaN	2
12212	NaN	23	5	NaN	NaN	NaN	NaN	2
12221	NaN	33	5	NaN	NaN	NaN	NaN	2
12222	NaN	20	5	NaN	NaN	NaN	NaN	2
111111	NaN	NaN	6	NaN	NaN	NaN	NaN	2
111112	NaN	NaN	6	NaN	NaN	NaN	NaN	2
111121	NaN	NaN	6	NaN	NaN	NaN	NaN	2
111122	NaN	NaN	6	NaN	NaN	NaN	NaN	2
111211	NaN	NaN	6	NaN	NaN	NaN	NaN	2
111212	NaN	NaN	6	NaN	NaN	NaN	NaN	2
111221	NaN	20	6	NaN	NaN	NaN	NaN	2
111222	NaN	20	6	NaN	NaN	NaN	NaN	2
112111	NaN	22	6	NaN	NaN	NaN	NaN	2
112112	NaN	22	6	NaN	NaN	NaN	NaN	2
112121	NaN	NaN	6	NaN	NaN	NaN	NaN	2
112122	NaN	22	6	NaN	NaN	NaN	NaN	2
112211	NaN	20	6	NaN	NaN	NaN	NaN	2
112212	NaN	20	6	NaN	NaN	NaN	NaN	2
112221	NaN	20	6	NaN	NaN	NaN	NaN	2
112222	NaN	20	6	NaN	NaN	NaN	NaN	2
121111	NaN	22	6	NaN	NaN	NaN	NaN	2
121112	NaN	22	6	NaN	NaN	NaN	NaN	2
121121	NaN	22	6	NaN	NaN	NaN	NaN	2
121122	NaN	22	6	NaN	NaN	NaN	NaN	2
121211	NaN	22	6	NaN	NaN	NaN	NaN	2
121212	NaN	22	6	NaN	NaN	NaN	NaN	2
121221	NaN	10	6	NaN	NaN	NaN	NaN	2
121222	NaN	30	6	NaN	NaN	NaN	NaN	2
122111	NaN	22	6	NaN	NaN	NaN	NaN	2
122112	NaN	22	6	NaN	NaN	NaN	NaN	2
122121	NaN	22	6	NaN	NaN	NaN	NaN	2
122122	NaN	22	6	NaN	NaN	NaN	NaN	2
122211	NaN	22	6	NaN	NaN	NaN	NaN	2
122212	NaN	22	6	NaN	NaN	NaN	NaN	2
122221	NaN	45	6	NaN	NaN	NaN	NaN	2
122222	NaN	45	6	NaN	NaN	NaN	NaN	2
1	NaN	NaN	1	NaN	NaN	NaN	NaN	3
11	NaN	NaN	2	NaN	NaN	NaN	NaN	3
12	NaN	NaN	2	NaN	NaN	NaN	NaN	3
111	NaN	30	3	NaN	NaN	NaN	NaN	3
112	NaN	20	3	NaN	NaN	NaN	NaN	3
121	NaN	20	3	NaN	NaN	NaN	NaN	3
122	NaN	30	3	NaN	NaN	NaN	NaN	3
1111	NaN	19	4	NaN	NaN	NaN	NaN	3
1112	NaN	27	4	NaN	NaN	NaN	NaN	3
1121	NaN	29	4	NaN	NaN	NaN	NaN	3
1122	NaN	29	4	NaN	NaN	NaN	NaN	3
1211	NaN	20	4	NaN	NaN	NaN	NaN	3
1212	NaN	20	4	NaN	NaN	NaN	NaN	3
1221	NaN	19	4	NaN	NaN	NaN	NaN	3
1222	NaN	36	4	NaN	NaN	NaN	NaN	3
11111	NaN	26	5	NaN	NaN	NaN	NaN	3
11112	NaN	35	5	NaN	NaN	NaN	NaN	3
11121	NaN	18	5	NaN	NaN	NaN	NaN	3
11122	NaN	27	5	NaN	NaN	NaN	NaN	3
11211	NaN	26	5	NaN	NaN	NaN	NaN	3
11212	NaN	26	5	NaN	NaN	NaN	NaN	3
11221	NaN	26	5	NaN	NaN	NaN	NaN	3
11222	NaN	26	5	NaN	NaN	NaN	NaN	3
12111	NaN	26	5	NaN	NaN	NaN	NaN	3
12112	NaN	26	5	NaN	NaN	NaN	NaN	3
12121	NaN	27	5	NaN	NaN	NaN	NaN	3
12122	NaN	26	5	NaN	NaN	NaN	NaN	3
12211	NaN	43	5	NaN	NaN	NaN	NaN	3
12212	NaN	18	5	NaN	NaN	NaN	NaN	3
12221	NaN	9	5	NaN	NaN	NaN	NaN	3
12222	NaN	26	5	NaN	NaN	NaN	NaN	3
111111	NaN	26	6	NaN	NaN	NaN	NaN	3
111112	NaN	26	6	NaN	NaN	NaN	NaN	3
111121	NaN	17	6	NaN	NaN	NaN	NaN	3
111122	NaN	17	6	NaN	NaN	NaN	NaN	3
111211	NaN	26	6	NaN	NaN	NaN	NaN	3
111212	NaN	26	6	NaN	NaN	NaN	NaN	3
111221	NaN	17	6	NaN	NaN	NaN	NaN	3
111222	NaN	36	6	NaN	NaN	NaN	NaN	3
112111	NaN	17	6	NaN	NaN	NaN	NaN	3
112112	NaN	26	6	NaN	NaN	NaN	NaN	3
112121	NaN	26	6	NaN	NaN	NaN	NaN	3
112122	NaN	26	6	NaN	NaN	NaN	NaN	3
112211	NaN	26	6	NaN	NaN	NaN	NaN	3
112212	NaN	26	6	NaN	NaN	NaN	NaN	3
112221	NaN	26	6	NaN	NaN	NaN	NaN	3
112222	NaN	26	6	NaN	NaN	NaN	NaN	3
121111	NaN	26	6	NaN	NaN	NaN	NaN	3
121112	NaN	35	6	NaN	NaN	NaN	NaN	3
121121	NaN	18	6	NaN	NaN	NaN	NaN	3
121122	NaN	44	6	NaN	NaN	NaN	NaN	3
121211	NaN	25	6	NaN	NaN	NaN	NaN	3
121212	NaN	25	6	NaN	NaN	NaN	NaN	3
121221	NaN	35	6	NaN	NaN	NaN	NaN	3
121222	NaN	26	6	NaN	NaN	NaN	NaN	3
122111	NaN	18	6	NaN	NaN	NaN	NaN	3
122112	NaN	9	6	NaN	NaN	NaN	NaN	3
122121	NaN	17	6	NaN	NaN	NaN	NaN	3
122122	NaN	25	6	NaN	NaN	NaN	NaN	3
122211	NaN	9	6	NaN	NaN	NaN	NaN	3
122212	NaN	17	6	NaN	NaN	NaN	NaN	3
122221	NaN	18	6	NaN	NaN	NaN	NaN	3
122222	NaN	18	6	NaN	NaN	NaN	NaN	3
1211211	NaN	26	7	NaN	NaN	NaN	NaN	3
1212111	NaN	18	7	NaN	NaN	NaN	NaN	3
1212112	NaN	18	7	NaN	NaN	NaN	NaN	3
1212121	NaN	18	7	NaN	NaN	NaN	NaN	3
1212122	NaN	18	7	NaN	NaN	NaN	NaN	3
1212221	NaN	18	7	NaN	NaN	NaN	NaN	3
1221221	NaN	16	7	NaN	NaN	NaN	NaN	3
1221222	NaN	18	7	NaN	NaN	NaN	NaN	3
1221121	NaN	9	7	NaN	NaN	NaN	NaN	3
1221212	NaN	16	7	NaN	NaN	NaN	NaN	3
1222111	NaN	26	7	NaN	NaN	NaN	NaN	3
1222112	NaN	26	7	NaN	NaN	NaN	NaN	3
1222121	NaN	18	7	NaN	NaN	NaN	NaN	3
1	NaN	NaN	1	NaN	NaN	NaN	NaN	4
11	NaN	NaN	2	NaN	NaN	NaN	NaN	4
12	NaN	NaN	2	NaN	NaN	NaN	NaN	4
1	NaN	NaN	1	NaN	NaN	NaN	NaN	5
11	NaN	NaN	2	NaN	NaN	NaN	NaN	5
12	NaN	NaN	2	NaN	NaN	NaN	NaN	5
111	NaN	32	3	NaN	NaN	NaN	NaN	4
112	NaN	43	3	NaN	NaN	NaN	NaN	4
121	NaN	20	3	NaN	NaN	NaN	NaN	5
122	NaN	20	3	NaN	NaN	NaN	NaN	5
1111	NaN	11	4	NaN	NaN	NaN	NaN	4
1112	NaN	11	4	NaN	NaN	NaN	NaN	4
1121	NaN	59	4	NaN	NaN	NaN	NaN	4
1122	NaN	49	4	NaN	NaN	NaN	NaN	4
1211	NaN	26	4	NaN	NaN	NaN	NaN	5
1212	NaN	46	4	NaN	NaN	NaN	NaN	5
1221	NaN	46	4	NaN	NaN	NaN	NaN	5
1222	NaN	26	4	NaN	NaN	NaN	NaN	5
11111	NaN	59	5	NaN	NaN	NaN	NaN	4
11112	NaN	36	5	NaN	NaN	NaN	NaN	4
11121	NaN	26	5	NaN	NaN	NaN	NaN	4
11122	NaN	26	5	NaN	NaN	NaN	NaN	4
11211	NaN	25	5	NaN	NaN	NaN	NaN	4
11212	NaN	25	5	NaN	NaN	NaN	NaN	4
11221	NaN	50	5	NaN	NaN	NaN	NaN	4
11222	NaN	50	5	NaN	NaN	NaN	NaN	4
12111	NaN	55	5	NaN	NaN	NaN	NaN	5
12112	NaN	55	5	NaN	NaN	NaN	NaN	5
12121	NaN	45	5	NaN	NaN	NaN	NaN	5
12122	NaN	58	5	NaN	NaN	NaN	NaN	5
12211	NaN	58	5	NaN	NaN	NaN	NaN	5
12212	NaN	45	5	NaN	NaN	NaN	NaN	5
12221	NaN	43	5	NaN	NaN	NaN	NaN	5
12222	NaN	43	5	NaN	NaN	NaN	NaN	5
111111	NaN	32	6	NaN	NaN	NaN	NaN	4
111112	NaN	32	6	NaN	NaN	NaN	NaN	4
111121	NaN	48	6	NaN	NaN	NaN	NaN	4
111122	NaN	48	6	NaN	NaN	NaN	NaN	4
111211	NaN	65	6	NaN	NaN	NaN	NaN	4
111212	NaN	58	6	NaN	NaN	NaN	NaN	4
111221	NaN	58	6	NaN	NaN	NaN	NaN	4
111222	NaN	41	6	NaN	NaN	NaN	NaN	4
112111	NaN	42	6	NaN	NaN	NaN	NaN	4
112112	NaN	NaN	6	NaN	NaN	NaN	NaN	4
112121	NaN	59	6	NaN	NaN	NaN	NaN	4
112122	NaN	NaN	6	NaN	NaN	NaN	NaN	4
112211	NaN	NaN	6	NaN	NaN	NaN	NaN	4
112212	NaN	27	6	NaN	NaN	NaN	NaN	4
112221	NaN	NaN	6	NaN	NaN	NaN	NaN	4
112222	NaN	NaN	6	NaN	NaN	NaN	NaN	4
121111	NaN	34	6	NaN	NaN	NaN	NaN	5
121112	NaN	47	6	NaN	NaN	NaN	NaN	5
121121	NaN	34	6	NaN	NaN	NaN	NaN	5
121122	NaN	47	6	NaN	NaN	NaN	NaN	5
121211	NaN	NaN	6	NaN	NaN	NaN	NaN	5
121212	NaN	NaN	6	NaN	NaN	NaN	NaN	5
121221	NaN	NaN	6	NaN	NaN	NaN	NaN	5
121222	NaN	NaN	6	NaN	NaN	NaN	NaN	5
122111	NaN	NaN	6	NaN	NaN	NaN	NaN	5
122112	NaN	NaN	6	NaN	NaN	NaN	NaN	5
122121	NaN	NaN	6	NaN	NaN	NaN	NaN	5
122122	NaN	NaN	6	NaN	NaN	NaN	NaN	5
122211	NaN	59	6	NaN	NaN	NaN	NaN	5
122212	NaN	46	6	NaN	NaN	NaN	NaN	5
122221	NaN	46	6	NaN	NaN	NaN	NaN	5
122222	NaN	46	6	NaN	NaN	NaN	NaN	5
1111111	NaN	54	7	NaN	NaN	NaN	NaN	4
1111112	NaN	44	7	NaN	NaN	NaN	NaN	4
1111121	NaN	54	7	NaN	NaN	NaN	NaN	4
1111122	NaN	62	7	NaN	NaN	NaN	NaN	4
1111211	NaN	51	7	NaN	NaN	NaN	NaN	4
1111212	NaN	59	7	NaN	NaN	NaN	NaN	4
1111221	NaN	70	7	NaN	NaN	NaN	NaN	4
1111222	NaN	NaN	7	NaN	NaN	NaN	NaN	4
1112111	NaN	44	7	NaN	NaN	NaN	NaN	4
1112112	NaN	44	7	NaN	NaN	NaN	NaN	4
1112121	NaN	51	7	NaN	NaN	NaN	NaN	4
1112122	NaN	51	7	NaN	NaN	NaN	NaN	4
1112211	NaN	62	7	NaN	NaN	NaN	NaN	4
1112212	NaN	51	7	NaN	NaN	NaN	NaN	4
1112221	NaN	50	7	NaN	NaN	NaN	NaN	4
1112222	NaN	68	7	NaN	NaN	NaN	NaN	4
1	NaN	NaN	1	NaN	NaN	NaN	NaN	6
11	NaN	NaN	2	NaN	NaN	NaN	NaN	6
12	NaN	NaN	2	NaN	NaN	NaN	NaN	6
111	NaN	22	3	NaN	NaN	NaN	NaN	6
112	NaN	22	3	NaN	NaN	NaN	NaN	6
121	NaN	34	3	NaN	NaN	NaN	NaN	6
122	NaN	33	3	NaN	NaN	NaN	NaN	6
1111	NaN	36	4	NaN	NaN	NaN	NaN	6
1112	NaN	42	4	NaN	NaN	NaN	NaN	6
1121	NaN	42	4	NaN	NaN	NaN	NaN	6
1122	NaN	36	4	NaN	NaN	NaN	NaN	6
1211	NaN	38	4	NaN	NaN	NaN	NaN	6
1212	NaN	38	4	NaN	NaN	NaN	NaN	6
1221	NaN	31	4	NaN	NaN	NaN	NaN	6
1222	NaN	39	4	NaN	NaN	NaN	NaN	6
11111	NaN	19	5	NaN	NaN	NaN	NaN	6
11112	NaN	31	5	NaN	NaN	NaN	NaN	6
11121	NaN	36	5	NaN	NaN	NaN	NaN	6
11122	NaN	25	5	NaN	NaN	NaN	NaN	6
11211	NaN	36	5	NaN	NaN	NaN	NaN	6
11212	NaN	25	5	NaN	NaN	NaN	NaN	6
11221	NaN	31	5	NaN	NaN	NaN	NaN	6
11222	NaN	25	5	NaN	NaN	NaN	NaN	6
12111	NaN	34	5	NaN	NaN	NaN	NaN	6
12112	NaN	50	5	NaN	NaN	NaN	NaN	6
12121	NaN	34	5	NaN	NaN	NaN	NaN	6
12122	NaN	50	5	NaN	NaN	NaN	NaN	6
12211	NaN	36	5	NaN	NaN	NaN	NaN	6
12212	NaN	27	5	NaN	NaN	NaN	NaN	6
12221	NaN	28	5	NaN	NaN	NaN	NaN	6
12222	NaN	28	5	NaN	NaN	NaN	NaN	6
111111	NaN	39	6	NaN	NaN	NaN	NaN	6
111112	NaN	39	6	NaN	NaN	NaN	NaN	6
111121	NaN	33	6	NaN	NaN	NaN	NaN	6
111122	NaN	17	6	NaN	NaN	NaN	NaN	6
111211	NaN	28	6	NaN	NaN	NaN	NaN	6
111212	NaN	28	6	NaN	NaN	NaN	NaN	6
111221	NaN	33	6	NaN	NaN	NaN	NaN	6
111222	NaN	NaN	6	NaN	NaN	NaN	NaN	6
112111	NaN	28	6	NaN	NaN	NaN	NaN	6
112112	NaN	31	6	NaN	NaN	NaN	NaN	6
112121	NaN	42	6	NaN	NaN	NaN	NaN	6
112122	NaN	NaN	6	NaN	NaN	NaN	NaN	6
112211	NaN	42	6	NaN	NaN	NaN	NaN	6
112212	NaN	NaN	6	NaN	NaN	NaN	NaN	6
112221	NaN	NaN	6	NaN	NaN	NaN	NaN	6
112222	NaN	39	6	NaN	NaN	NaN	NaN	6
121111	NaN	NaN	6	NaN	NaN	NaN	NaN	6
121112	NaN	NaN	6	NaN	NaN	NaN	NaN	6
121121	NaN	NaN	6	NaN	NaN	NaN	NaN	6
121122	NaN	NaN	6	NaN	NaN	NaN	NaN	6
121211	NaN	NaN	6	NaN	NaN	NaN	NaN	6
121212	NaN	NaN	6	NaN	NaN	NaN	NaN	6
121221	NaN	NaN	6	NaN	NaN	NaN	NaN	6
121222	NaN	NaN	6	NaN	NaN	NaN	NaN	6
122111	NaN	31	6	NaN	NaN	NaN	NaN	6
122112	NaN	31	6	NaN	NaN	NaN	NaN	6
122121	NaN	37	6	NaN	NaN	NaN	NaN	6
122122	NaN	37	6	NaN	NaN	NaN	NaN	6
122211	NaN	NaN	6	NaN	NaN	NaN	NaN	6
122212	NaN	NaN	6	NaN	NaN	NaN	NaN	6
122221	NaN	NaN	6	NaN	NaN	NaN	NaN	6
122222	NaN	NaN	6	NaN	NaN	NaN	NaN	6
1	NaN	NaN	1	NaN	NaN	NaN	NaN	7
11	NaN	NaN	2	NaN	NaN	NaN	NaN	7
12	NaN	NaN	2	NaN	NaN	NaN	NaN	7
111	NaN	40	3	NaN	NaN	NaN	NaN	7
112	NaN	40	3	NaN	NaN	NaN	NaN	7
121	NaN	NaN	3	NaN	NaN	NaN	NaN	7
122	NaN	NaN	3	NaN	NaN	NaN	NaN	7
1111	NaN	40	4	NaN	NaN	NaN	NaN	7
1112	NaN	40	4	NaN	NaN	NaN	NaN	7
1121	NaN	40	4	NaN	NaN	NaN	NaN	7
1122	NaN	40	4	NaN	NaN	NaN	NaN	7
1211	NaN	NaN	4	NaN	NaN	NaN	NaN	7
1212	NaN	NaN	4	NaN	NaN	NaN	NaN	7
1221	NaN	NaN	4	NaN	NaN	NaN	NaN	7
1222	NaN	NaN	4	NaN	NaN	NaN	NaN	7
11111	NaN	74	5	NaN	NaN	NaN	NaN	7
11112	NaN	48	5	NaN	NaN	NaN	NaN	7
11121	NaN	40	5	NaN	NaN	NaN	NaN	7
11122	NaN	40	5	NaN	NaN	NaN	NaN	7
11211	NaN	40	5	NaN	NaN	NaN	NaN	7
11212	NaN	40	5	NaN	NaN	NaN	NaN	7
11221	NaN	48	5	NaN	NaN	NaN	NaN	7
11222	NaN	40	5	NaN	NaN	NaN	NaN	7
12111	NaN	NaN	5	NaN	NaN	NaN	NaN	7
12112	NaN	NaN	5	NaN	NaN	NaN	NaN	7
12121	NaN	NaN	5	NaN	NaN	NaN	NaN	7
12122	NaN	NaN	5	NaN	NaN	NaN	NaN	7
12211	NaN	NaN	5	NaN	NaN	NaN	NaN	7
12212	NaN	NaN	5	NaN	NaN	NaN	NaN	7
12221	NaN	NaN	5	NaN	NaN	NaN	NaN	7
12222	NaN	NaN	5	NaN	NaN	NaN	NaN	7
111111	NaN	NaN	6	NaN	NaN	NaN	NaN	7
111112	NaN	NaN	6	NaN	NaN	NaN	NaN	7
111121	NaN	NaN	6	NaN	NaN	NaN	NaN	7
111122	NaN	NaN	6	NaN	NaN	NaN	NaN	7
111211	NaN	114	6	NaN	NaN	NaN	NaN	7
111212	NaN	NaN	6	NaN	NaN	NaN	NaN	7
111221	NaN	114	6	NaN	NaN	NaN	NaN	7
111222	NaN	104	6	NaN	NaN	NaN	NaN	7
112111	NaN	84	6	NaN	NaN	NaN	NaN	7
112112	NaN	74	6	NaN	NaN	NaN	NaN	7
112121	NaN	74	6	NaN	NaN	NaN	NaN	7
112122	NaN	74	6	NaN	NaN	NaN	NaN	7
112211	NaN	NaN	6	NaN	NaN	NaN	NaN	7
112212	NaN	86	6	NaN	NaN	NaN	NaN	7
112221	NaN	94	6	NaN	NaN	NaN	NaN	7
112222	NaN	114	6	NaN	NaN	NaN	NaN	7
121111	NaN	NaN	6	NaN	NaN	NaN	NaN	7
121112	NaN	NaN	6	NaN	NaN	NaN	NaN	7
121121	NaN	NaN	6	NaN	NaN	NaN	NaN	7
121122	NaN	NaN	6	NaN	NaN	NaN	NaN	7
121211	NaN	NaN	6	NaN	NaN	NaN	NaN	7
121212	NaN	NaN	6	NaN	NaN	NaN	NaN	7
121221	NaN	NaN	6	NaN	NaN	NaN	NaN	7
121222	NaN	NaN	6	NaN	NaN	NaN	NaN	7
122111	NaN	NaN	6	NaN	NaN	NaN	NaN	7
122112	NaN	NaN	6	NaN	NaN	NaN	NaN	7
122121	NaN	NaN	6	NaN	NaN	NaN	NaN	7
122122	NaN	NaN	6	NaN	NaN	NaN	NaN	7
122211	NaN	NaN	6	NaN	NaN	NaN	NaN	7
122212	NaN	NaN	6	NaN	NaN	NaN	NaN	7
122221	NaN	NaN	6	NaN	NaN	NaN	NaN	7
122222	NaN	NaN	6	NaN	NaN	NaN	NaN	7
1	NaN	NaN	1	NaN	NaN	NaN	NaN	8
11	NaN	NaN	2	NaN	NaN	NaN	NaN	8
12	NaN	NaN	2	NaN	NaN	NaN	NaN	8
111	NaN	47	3	NaN	NaN	NaN	NaN	8
112	NaN	68	3	NaN	NaN	NaN	NaN	8
121	NaN	66	3	NaN	NaN	NaN	NaN	8
122	NaN	54	3	NaN	NaN	NaN	NaN	8
1111	NaN	45	4	NaN	NaN	NaN	NaN	8
1112	NaN	82	4	NaN	NaN	NaN	NaN	8
1121	NaN	39	4	NaN	NaN	NaN	NaN	8
1122	NaN	39	4	NaN	NaN	NaN	NaN	8
1211	NaN	49	4	NaN	NaN	NaN	NaN	8
1212	NaN	62	4	NaN	NaN	NaN	NaN	8
1221	NaN	74	4	NaN	NaN	NaN	NaN	8
1222	NaN	36	4	NaN	NaN	NaN	NaN	8
11111	NaN	62	5	NaN	NaN	NaN	NaN	8
11112	NaN	82	5	NaN	NaN	NaN	NaN	8
11121	NaN	25	5	NaN	NaN	NaN	NaN	8
11122	NaN	45	5	NaN	NaN	NaN	NaN	8
11211	NaN	67	5	NaN	NaN	NaN	NaN	8
11212	NaN	47	5	NaN	NaN	NaN	NaN	8
11221	NaN	47	5	NaN	NaN	NaN	NaN	8
11222	NaN	57	5	NaN	NaN	NaN	NaN	8
12111	NaN	55	5	NaN	NaN	NaN	NaN	8
12112	NaN	55	5	NaN	NaN	NaN	NaN	8
12121	NaN	32	5	NaN	NaN	NaN	NaN	8
12122	NaN	43	5	NaN	NaN	NaN	NaN	8
12211	NaN	43	5	NaN	NaN	NaN	NaN	8
12212	NaN	12	5	NaN	NaN	NaN	NaN	8
12221	NaN	38	5	NaN	NaN	NaN	NaN	8
12222	NaN	70	5	NaN	NaN	NaN	NaN	8
111111	NaN	54	6	NaN	NaN	NaN	NaN	8
111112	NaN	NaN	6	NaN	NaN	NaN	NaN	8
111121	NaN	34	6	NaN	NaN	NaN	NaN	8
111122	NaN	34	6	NaN	NaN	NaN	NaN	8
111211	NaN	56	6	NaN	NaN	NaN	NaN	8
111212	NaN	NaN	6	NaN	NaN	NaN	NaN	8
111221	NaN	36	6	NaN	NaN	NaN	NaN	8
111222	NaN	36	6	NaN	NaN	NaN	NaN	8
112111	NaN	NaN	6	NaN	NaN	NaN	NaN	8
112112	NaN	NaN	6	NaN	NaN	NaN	NaN	8
112121	NaN	54	6	NaN	NaN	NaN	NaN	8
112122	NaN	NaN	6	NaN	NaN	NaN	NaN	8
112211	NaN	NaN	6	NaN	NaN	NaN	NaN	8
112212	NaN	NaN	6	NaN	NaN	NaN	NaN	8
112221	NaN	80	6	NaN	NaN	NaN	NaN	7.5
112222	NaN	NaN	6	NaN	NaN	NaN	NaN	8
121111	NaN	NaN	6	NaN	NaN	NaN	NaN	8
121112	NaN	NaN	6	NaN	NaN	NaN	NaN	8
121121	NaN	NaN	6	NaN	NaN	NaN	NaN	8
121122	NaN	NaN	6	NaN	NaN	NaN	NaN	8
121211	NaN	36	6	NaN	NaN	NaN	NaN	8
121212	NaN	36	6	NaN	NaN	NaN	NaN	8
121221	NaN	NaN	6	NaN	NaN	NaN	NaN	8
121222	NaN	45	6	NaN	NaN	NaN	NaN	8
122111	NaN	26	6	NaN	NaN	NaN	NaN	8
122112	NaN	26	6	NaN	NaN	NaN	NaN	8
122121	NaN	54	6	NaN	NaN	NaN	NaN	8
122122	NaN	NaN	6	NaN	NaN	NaN	NaN	8
122211	NaN	66	6	NaN	NaN	NaN	NaN	8
122212	NaN	66	6	NaN	NaN	NaN	NaN	8
122221	NaN	36	6	NaN	NaN	NaN	NaN	8
122222	NaN	34	6	NaN	NaN	NaN	NaN	8
1211122	NaN	NaN	7	NaN	NaN	NaN	NaN	8
1211211	NaN	NaN	7	NaN	NaN	NaN	NaN	8
1211212	NaN	NaN	7	NaN	NaN	NaN	NaN	8
1212111	NaN	NaN	7	NaN	NaN	NaN	NaN	8
1212112	NaN	NaN	7	NaN	NaN	NaN	NaN	8
1212121	NaN	NaN	7	NaN	NaN	NaN	NaN	8
1212122	NaN	NaN	7	NaN	NaN	NaN	NaN	8
1	NaN	NaN	1	NaN	NaN	NaN	NaN	9
11	NaN	NaN	2	NaN	NaN	NaN	NaN	9
12	NaN	NaN	2	NaN	NaN	NaN	NaN	9
111	NaN	82	3	NaN	NaN	NaN	NaN	9
112	NaN	82	3	NaN	NaN	NaN	NaN	9
121	NaN	41	3	NaN	NaN	NaN	NaN	9
122	NaN	103	3	NaN	NaN	NaN	NaN	9
1111	NaN	41	4	NaN	NaN	NaN	NaN	9
1112	NaN	85	4	NaN	NaN	NaN	NaN	9
1121	NaN	41	4	NaN	NaN	NaN	NaN	9
1122	NaN	61	4	NaN	NaN	NaN	NaN	9
1211	NaN	102	4	NaN	NaN	NaN	NaN	9
1212	NaN	114	4	NaN	NaN	NaN	NaN	9
1221	NaN	40	4	NaN	NaN	NaN	NaN	9
1222	NaN	40	4	NaN	NaN	NaN	NaN	9
11111	NaN	69	5	NaN	NaN	NaN	NaN	9
11112	NaN	56	5	NaN	NaN	NaN	NaN	9
11121	NaN	25	5	NaN	NaN	NaN	NaN	9
11122	NaN	37	5	NaN	NaN	NaN	NaN	9
11211	NaN	105	5	NaN	NaN	NaN	NaN	9
11212	NaN	81	5	NaN	NaN	NaN	NaN	9
11221	NaN	120	5	NaN	NaN	NaN	NaN	9
11222	NaN	85	5	NaN	NaN	NaN	NaN	9
12111	NaN	85	5	NaN	NaN	NaN	NaN	9
12112	NaN	49	5	NaN	NaN	NaN	NaN	9
12121	NaN	49	5	NaN	NaN	NaN	NaN	9
12122	NaN	73	5	NaN	NaN	NaN	NaN	9
12211	NaN	49	5	NaN	NaN	NaN	NaN	9
12212	NaN	85	5	NaN	NaN	NaN	NaN	9
12221	NaN	91	5	NaN	NaN	NaN	NaN	9
12222	NaN	91	5	NaN	NaN	NaN	NaN	9
111111	NaN	NaN	6	NaN	NaN	NaN	NaN	9
111112	NaN	NaN	6	NaN	NaN	NaN	NaN	9
111121	NaN	55	6	NaN	NaN	NaN	NaN	9
111122	NaN	70	6	NaN	NaN	NaN	NaN	9
111211	NaN	57	6	NaN	NaN	NaN	NaN	9
111212	NaN	64	6	NaN	NaN	NaN	NaN	9
111221	NaN	52	6	NaN	NaN	NaN	NaN	9
111222	NaN	NaN	6	NaN	NaN	NaN	NaN	9
112111	NaN	NaN	6	NaN	NaN	NaN	NaN	9
112112	NaN	NaN	6	NaN	NaN	NaN	NaN	9
112121	NaN	45	6	NaN	NaN	NaN	NaN	9
112122	NaN	38	6	NaN	NaN	NaN	NaN	9
112211	NaN	NaN	6	NaN	NaN	NaN	NaN	9
112212	NaN	NaN	6	NaN	NaN	NaN	NaN	9
112221	NaN	42	6	NaN	NaN	NaN	NaN	9
112222	NaN	NaN	6	NaN	NaN	NaN	NaN	9
121111	NaN	42	6	NaN	NaN	NaN	NaN	9
121112	NaN	42	6	NaN	NaN	NaN	NaN	9
121121	NaN	36	6	NaN	NaN	NaN	NaN	9
121122	NaN	42	6	NaN	NaN	NaN	NaN	9
121211	NaN	52	6	NaN	NaN	NaN	NaN	9
121212	NaN	NaN	6	NaN	NaN	NaN	NaN	9
121221	NaN	NaN	6	NaN	NaN	NaN	NaN	9
121222	NaN	28	6	NaN	NaN	NaN	NaN	9
122111	NaN	42	6	NaN	NaN	NaN	NaN	9
122112	NaN	42	6	NaN	NaN	NaN	NaN	9
122121	NaN	NaN	6	NaN	NaN	NaN	NaN	9
122122	NaN	NaN	6	NaN	NaN	NaN	NaN	9
122211	NaN	NaN	6	NaN	NaN	NaN	NaN	9
122212	NaN	NaN	6	NaN	NaN	NaN	NaN	9
122221	NaN	NaN	6	NaN	NaN	NaN	NaN	9
122222	NaN	NaN	6	NaN	NaN	NaN	NaN	9
1221121	NaN	36	7	NaN	NaN	NaN	NaN	9
