# Supplementary material for: Asymmetric division events promote variability in cell cycle duration in animal cells and Escherichia coli
Source: Nat Commun. 2019 Apr 23;10:1901. doi: 10.1038/s41467-019-09413-5 (PMC6478688; doi:10.1038/s41467-019-09413-5)
Supplement: Supplementary file 8 — Supplementary Data 3 [file 41467_2019_9413_MOESM8_ESM.txt]

1	NaN	NaN	1	NaN	NaN	NaN	NaN	1
11	35	NaN	2	NaN	NaN	NaN	NaN	1
12	6	NaN	2	NaN	NaN	NaN	NaN	1
111	111	19	3	NaN	NaN	NaN	NaN	1
112	125	22.5	3	NaN	NaN	NaN	NaN	1
121	270	NaN	3	NaN	NaN	NaN	NaN	1
122	67	15.25	3	NaN	NaN	NaN	NaN	1
1111	163	13	4	NaN	NaN	NaN	NaN	1
1112	163	13	4	NaN	NaN	NaN	NaN	1
1121	179	13.5	4	NaN	NaN	NaN	NaN	1
1122	187	15.5	4	NaN	NaN	NaN	NaN	1
1221	270	NaN	4	NaN	NaN	NaN	NaN	1
1222	270	NaN	4	NaN	NaN	NaN	NaN	1
11111	224	15.25	5	NaN	NaN	NaN	NaN	1
11112	228	16.25	5	NaN	NaN	NaN	NaN	1
11121	241	19.5	5	NaN	NaN	NaN	NaN	1
11122	229	16.5	5	NaN	NaN	NaN	NaN	1
11211	246	16.75	5	NaN	NaN	NaN	NaN	1
11212	246	16.75	5	NaN	NaN	NaN	NaN	1
11221	264	19.25	5	NaN	NaN	NaN	NaN	1
11222	270	NaN	5	NaN	NaN	NaN	NaN	1
111111	270	NaN	6	NaN	NaN	NaN	NaN	1
111112	270	NaN	6	NaN	NaN	NaN	NaN	1
111121	270	NaN	6	NaN	NaN	NaN	NaN	1
111122	270	NaN	6	NaN	NaN	NaN	NaN	1
111211	270	NaN	6	NaN	NaN	NaN	NaN	1
111212	270	NaN	6	NaN	NaN	NaN	NaN	1
111221	270	NaN	6	NaN	NaN	NaN	NaN	1
111222	270	NaN	6	NaN	NaN	NaN	NaN	1
112111	270	NaN	6	NaN	NaN	NaN	NaN	1
112112	270	NaN	6	NaN	NaN	NaN	NaN	1
112121	270	NaN	6	NaN	NaN	NaN	NaN	1
112122	270	NaN	6	NaN	NaN	NaN	NaN	1
112211	270	NaN	6	NaN	NaN	NaN	NaN	1
112212	270	NaN	6	NaN	NaN	NaN	NaN	1
1	NaN	NaN	1	NaN	NaN	NaN	NaN	2
11	193	NaN	2	NaN	NaN	NaN	NaN	2
12	20	NaN	2	NaN	NaN	NaN	NaN	2
121	85	16.25	3	NaN	NaN	NaN	NaN	2
122	137	29.25	3	NaN	NaN	NaN	NaN	2
1211	157	18	4	NaN	NaN	NaN	NaN	2
1212	141	14	4	NaN	NaN	NaN	NaN	2
1221	230	NaN	4	NaN	NaN	NaN	NaN	2
1222	230	NaN	4	NaN	NaN	NaN	NaN	2
12111	222	16.25	5	NaN	NaN	NaN	NaN	2
12112	225	16.75	5	NaN	NaN	NaN	NaN	2
12121	214	18.25	5	NaN	NaN	NaN	NaN	2
12122	226	21.25	5	NaN	NaN	NaN	NaN	2
121111	230	NaN	6	NaN	NaN	NaN	NaN	2
121112	230	NaN	6	NaN	NaN	NaN	NaN	2
121121	230	NaN	6	NaN	NaN	NaN	NaN	2
121122	230	NaN	6	NaN	NaN	NaN	NaN	2
121211	230	NaN	6	NaN	NaN	NaN	NaN	2
121212	230	NaN	6	NaN	NaN	NaN	NaN	2
121221	230	NaN	6	NaN	NaN	NaN	NaN	2
121222	230	NaN	6	NaN	NaN	NaN	NaN	2
1	19	NaN	1	NaN	NaN	NaN	NaN	3
11	93	18.5	2	NaN	NaN	NaN	NaN	3
12	98	19.75	2	NaN	NaN	NaN	NaN	3
111	179	21.5	3	NaN	NaN	NaN	NaN	3
112	214	30.25	3	NaN	NaN	NaN	NaN	3
121	250	NaN	3	NaN	NaN	NaN	NaN	3
122	207	27.25	3	NaN	NaN	NaN	NaN	3
1111	250	NaN	4	NaN	NaN	NaN	NaN	3
1112	250	NaN	4	NaN	NaN	NaN	NaN	3
1121	228	3.5	4	NaN	NaN	NaN	NaN	3
1122	250	NaN	4	NaN	NaN	NaN	NaN	3
1221	250	NaN	4	NaN	NaN	NaN	NaN	3
1222	250	NaN	4	NaN	NaN	NaN	NaN	3
11211	250	NaN	5	NaN	NaN	NaN	NaN	3
11212	250	NaN	5	NaN	NaN	NaN	NaN	3
1	NaN	NaN	1	NaN	NaN	NaN	NaN	4
11	64	NaN	2	NaN	NaN	NaN	NaN	4
12	64	NaN	2	NaN	NaN	NaN	NaN	4
111	112	12	3	NaN	NaN	NaN	NaN	4
112	114	12.5	3	NaN	NaN	NaN	NaN	4
121	109	11.25	3	NaN	NaN	NaN	NaN	4
122	174	27.5	3	NaN	NaN	NaN	NaN	4
1111	166	13.5	4	NaN	NaN	NaN	NaN	4
1112	161	12.25	4	NaN	NaN	NaN	NaN	4
1121	171	14.25	4	NaN	NaN	NaN	NaN	4
1122	281	41.75	4	NaN	NaN	NaN	NaN	4
1211	168	14.75	4	NaN	NaN	NaN	NaN	4
1212	163	13.5	4	NaN	NaN	NaN	NaN	4
1221	270	24	4	NaN	NaN	NaN	NaN	4
1222	251	19.25	4	NaN	NaN	NaN	NaN	4
11111	254	22	5	NaN	NaN	NaN	NaN	4
11112	260	23.5	5	NaN	NaN	NaN	NaN	4
11121	252	22.75	5	NaN	NaN	NaN	NaN	4
11122	178	4.25	5	NaN	NaN	NaN	NaN	4
11211	254	20.75	5	NaN	NaN	NaN	NaN	4
11212	253	20.5	5	NaN	NaN	NaN	NaN	4
11221	301	NaN	5	NaN	NaN	NaN	NaN	4
11222	301	NaN	5	NaN	NaN	NaN	NaN	4
12111	191	5.75	5	NaN	NaN	NaN	NaN	4
12112	241	18.25	5	NaN	NaN	NaN	NaN	4
12121	233	17.5	5	NaN	NaN	NaN	NaN	4
12122	194	7.75	5	NaN	NaN	NaN	NaN	4
12211	301	NaN	5	NaN	NaN	NaN	NaN	4
12212	301	NaN	5	NaN	NaN	NaN	NaN	4
12221	301	NaN	5	NaN	NaN	NaN	NaN	4
12222	301	NaN	5	NaN	NaN	NaN	NaN	4
111111	301	NaN	6	NaN	NaN	NaN	NaN	4
111112	301	NaN	6	NaN	NaN	NaN	NaN	4
111121	301	NaN	6	NaN	NaN	NaN	NaN	4
111122	301	NaN	6	NaN	NaN	NaN	NaN	4
111211	301	NaN	6	NaN	NaN	NaN	NaN	4
111212	301	NaN	6	NaN	NaN	NaN	NaN	4
111221	242	16	6	NaN	NaN	NaN	NaN	4
111222	252	18.5	6	NaN	NaN	NaN	NaN	4
112111	301	NaN	6	NaN	NaN	NaN	NaN	4
112112	301	NaN	6	NaN	NaN	NaN	NaN	4
112121	301	NaN	6	NaN	NaN	NaN	NaN	4
112122	301	NaN	6	NaN	NaN	NaN	NaN	4
121111	259	17	6	NaN	NaN	NaN	NaN	4
121112	301	NaN	6	NaN	NaN	NaN	NaN	4
121121	301	NaN	6	NaN	NaN	NaN	NaN	4
121122	301	NaN	6	NaN	NaN	NaN	NaN	4
121211	301	NaN	6	NaN	NaN	NaN	NaN	4
121212	298	16.25	6	NaN	NaN	NaN	NaN	4
121221	244	12.5	6	NaN	NaN	NaN	NaN	4
121222	260	16.5	6	NaN	NaN	NaN	NaN	4
1112211	301	NaN	7	NaN	NaN	NaN	NaN	4
1112212	301	NaN	7	NaN	NaN	NaN	NaN	4
1112221	301	NaN	7	NaN	NaN	NaN	NaN	4
1112222	301	NaN	7	NaN	NaN	NaN	NaN	4
1211111	301	NaN	7	NaN	NaN	NaN	NaN	4
1211112	301	NaN	7	NaN	NaN	NaN	NaN	4
1212121	301	NaN	7	NaN	NaN	NaN	NaN	4
1212122	301	NaN	7	NaN	NaN	NaN	NaN	4
1212211	301	NaN	7	NaN	NaN	NaN	NaN	4
1212212	301	NaN	7	NaN	NaN	NaN	NaN	4
1212221	301	NaN	7	NaN	NaN	NaN	NaN	4
1212222	301	NaN	7	NaN	NaN	NaN	NaN	4
1	13	NaN	1	NaN	NaN	NaN	NaN	5
11	79	16.5	2	NaN	NaN	NaN	NaN	5
12	82	17.25	2	NaN	NaN	NaN	NaN	5
111	302	NaN	3	NaN	NaN	NaN	NaN	5
112	302	NaN	3	NaN	NaN	NaN	NaN	5
121	152	17.5	3	NaN	NaN	NaN	NaN	5
122	229	NaN	3	NaN	NaN	NaN	NaN	5
1211	215	15.75	4	NaN	NaN	NaN	NaN	5
1212	218	16.5	4	NaN	NaN	NaN	NaN	5
12111	302	NaN	5	NaN	NaN	NaN	NaN	5
12112	302	NaN	5	NaN	NaN	NaN	NaN	5
12121	302	NaN	5	NaN	NaN	NaN	NaN	5
12122	302	NaN	5	NaN	NaN	NaN	NaN	5
1	49	NaN	1	NaN	NaN	NaN	NaN	6
11	127	19.5	2	NaN	NaN	NaN	NaN	6
12	102	13.25	2	NaN	NaN	NaN	NaN	6
111	210	20.75	3	NaN	NaN	NaN	NaN	6
112	184	14.25	3	NaN	NaN	NaN	NaN	6
121	160	14.5	3	NaN	NaN	NaN	NaN	6
122	170	17	3	NaN	NaN	NaN	NaN	6
1111	301	22.75	4	NaN	NaN	NaN	NaN	6
1112	302	NaN	4	NaN	NaN	NaN	NaN	6
1121	267	20.75	4	NaN	NaN	NaN	NaN	6
1122	256	18	4	NaN	NaN	NaN	NaN	6
1211	239	19.75	4	NaN	NaN	NaN	NaN	6
1212	220	15	4	NaN	NaN	NaN	NaN	6
1221	236	16.5	4	NaN	NaN	NaN	NaN	6
1222	241	17.75	4	NaN	NaN	NaN	NaN	6
11111	302	NaN	5	NaN	NaN	NaN	NaN	6
11112	302	NaN	5	NaN	NaN	NaN	NaN	6
11211	302	NaN	5	NaN	NaN	NaN	NaN	6
11212	302	NaN	5	NaN	NaN	NaN	NaN	6
11221	302	NaN	5	NaN	NaN	NaN	NaN	6
11222	302	NaN	5	NaN	NaN	NaN	NaN	6
12111	302	NaN	5	NaN	NaN	NaN	NaN	6
12112	302	NaN	5	NaN	NaN	NaN	NaN	6
12121	302	NaN	5	NaN	NaN	NaN	NaN	6
12122	301	20.25	5	NaN	NaN	NaN	NaN	6
12211	302	NaN	5	NaN	NaN	NaN	NaN	6
12212	302	NaN	5	NaN	NaN	NaN	NaN	6
12221	302	NaN	5	NaN	NaN	NaN	NaN	6
12222	302	NaN	5	NaN	NaN	NaN	NaN	6
121221	302	NaN	6	NaN	NaN	NaN	NaN	6
121222	302	NaN	6	NaN	NaN	NaN	NaN	6
1	NaN	NaN	1	NaN	NaN	NaN	NaN	7
11	32	NaN	2	NaN	NaN	NaN	NaN	7
12	27	NaN	2	NaN	NaN	NaN	NaN	7
111	149	29.25	3	NaN	NaN	NaN	NaN	7
112	102	17.5	3	NaN	NaN	NaN	NaN	7
121	122	23.75	3	NaN	NaN	NaN	NaN	7
122	136	NaN	3	NaN	NaN	NaN	NaN	7
1111	207	14.5	4	NaN	NaN	NaN	NaN	7
1112	201	13	4	NaN	NaN	NaN	NaN	7
1121	157	13.75	4	NaN	NaN	NaN	NaN	7
1122	160	14.5	4	NaN	NaN	NaN	NaN	7
1211	166	11	4	NaN	NaN	NaN	NaN	7
1212	172	12.5	4	NaN	NaN	NaN	NaN	7
11111	302	NaN	5	NaN	NaN	NaN	NaN	7
11112	302	NaN	5	NaN	NaN	NaN	NaN	7
11121	299	24.5	5	NaN	NaN	NaN	NaN	7
11122	287	21.5	5	NaN	NaN	NaN	NaN	7
11211	218	15.25	5	NaN	NaN	NaN	NaN	7
11212	216	14.75	5	NaN	NaN	NaN	NaN	7
11221	220	15	5	NaN	NaN	NaN	NaN	7
11222	252	23	5	NaN	NaN	NaN	NaN	7
12111	221	13.75	5	NaN	NaN	NaN	NaN	7
12112	228	15.5	5	NaN	NaN	NaN	NaN	7
12121	234	15.5	5	NaN	NaN	NaN	NaN	7
12122	228	14	5	NaN	NaN	NaN	NaN	7
111211	302	NaN	6	NaN	NaN	NaN	NaN	7
111212	302	NaN	6	NaN	NaN	NaN	NaN	7
111221	301	3.5	6	NaN	NaN	NaN	NaN	7
111222	302	NaN	6	NaN	NaN	NaN	NaN	7
112111	288	17.5	6	NaN	NaN	NaN	NaN	7
112112	285	16.75	6	NaN	NaN	NaN	NaN	7
112121	293	19.25	6	NaN	NaN	NaN	NaN	7
112122	302	NaN	6	NaN	NaN	NaN	NaN	7
112211	302	NaN	6	NaN	NaN	NaN	NaN	7
112212	295	18.75	6	NaN	NaN	NaN	NaN	7
112221	302	NaN	6	NaN	NaN	NaN	NaN	7
112222	302	NaN	6	NaN	NaN	NaN	NaN	7
121111	302	NaN	6	NaN	NaN	NaN	NaN	7
121112	302	NaN	6	NaN	NaN	NaN	NaN	7
121121	302	NaN	6	NaN	NaN	NaN	NaN	7
121122	302	NaN	6	NaN	NaN	NaN	NaN	7
121211	302	NaN	6	NaN	NaN	NaN	NaN	7
121212	302	NaN	6	NaN	NaN	NaN	NaN	7
121221	302	NaN	6	NaN	NaN	NaN	NaN	7
121222	302	NaN	6	NaN	NaN	NaN	NaN	7
1112211	302	NaN	7	NaN	NaN	NaN	NaN	7
1112212	302	NaN	7	NaN	NaN	NaN	NaN	7
1121111	302	NaN	7	NaN	NaN	NaN	NaN	7
1121112	302	NaN	7	NaN	NaN	NaN	NaN	7
1121121	302	NaN	7	NaN	NaN	NaN	NaN	7
1121122	302	NaN	7	NaN	NaN	NaN	NaN	7
1121211	302	NaN	7	NaN	NaN	NaN	NaN	7
1121212	302	NaN	7	NaN	NaN	NaN	NaN	7
1122121	302	NaN	7	NaN	NaN	NaN	NaN	7
1122122	302	NaN	7	NaN	NaN	NaN	NaN	7
1	15	NaN	1	NaN	NaN	NaN	NaN	8
11	76	15.25	2	NaN	NaN	NaN	NaN	8
12	88	18.25	2	NaN	NaN	NaN	NaN	8
111	137	15.25	3	NaN	NaN	NaN	NaN	8
112	130	13.5	3	NaN	NaN	NaN	NaN	8
121	144	14	3	NaN	NaN	NaN	NaN	8
122	143	13.75	3	NaN	NaN	NaN	NaN	8
1111	193	14	4	NaN	NaN	NaN	NaN	8
1112	187	12.5	4	NaN	NaN	NaN	NaN	8
1121	205	18.75	4	NaN	NaN	NaN	NaN	8
1122	202	18	4	NaN	NaN	NaN	NaN	8
1211	201	14.25	4	NaN	NaN	NaN	NaN	8
1212	193	12.25	4	NaN	NaN	NaN	NaN	8
1221	212	17.25	4	NaN	NaN	NaN	NaN	8
1222	206	15.75	4	NaN	NaN	NaN	NaN	8
11111	261	17	5	NaN	NaN	NaN	NaN	8
11112	264	17.75	5	NaN	NaN	NaN	NaN	8
11121	261	18.5	5	NaN	NaN	NaN	NaN	8
11122	284	24.25	5	NaN	NaN	NaN	NaN	8
11211	276	17.75	5	NaN	NaN	NaN	NaN	8
11212	302	NaN	5	NaN	NaN	NaN	NaN	8
11221	235	NaN	5	NaN	NaN	NaN	NaN	8
11222	302	NaN	5	NaN	NaN	NaN	NaN	8
12111	272	17.75	5	NaN	NaN	NaN	NaN	8
12112	258	14.25	5	NaN	NaN	NaN	NaN	8
12121	289	24	5	NaN	NaN	NaN	NaN	8
12122	302	NaN	5	NaN	NaN	NaN	NaN	8
12211	301	22.25	5	NaN	NaN	NaN	NaN	8
12212	301	22.25	5	NaN	NaN	NaN	NaN	8
12221	271	16.25	5	NaN	NaN	NaN	NaN	8
12222	263	14.25	5	NaN	NaN	NaN	NaN	8
111111	302	NaN	6	NaN	NaN	NaN	NaN	8
111112	302	NaN	6	NaN	NaN	NaN	NaN	8
111121	302	NaN	6	NaN	NaN	NaN	NaN	8
111122	302	NaN	6	NaN	NaN	NaN	NaN	8
111211	302	NaN	6	NaN	NaN	NaN	NaN	8
111212	302	NaN	6	NaN	NaN	NaN	NaN	8
111221	302	NaN	6	NaN	NaN	NaN	NaN	8
111222	302	NaN	6	NaN	NaN	NaN	NaN	8
112111	302	NaN	6	NaN	NaN	NaN	NaN	8
112112	302	NaN	6	NaN	NaN	NaN	NaN	8
121111	302	NaN	6	NaN	NaN	NaN	NaN	8
121112	302	NaN	6	NaN	NaN	NaN	NaN	8
121121	302	NaN	6	NaN	NaN	NaN	NaN	8
121122	302	NaN	6	NaN	NaN	NaN	NaN	8
121211	302	NaN	6	NaN	NaN	NaN	NaN	8
121212	302	NaN	6	NaN	NaN	NaN	NaN	8
122111	302	NaN	6	NaN	NaN	NaN	NaN	8
122112	302	NaN	6	NaN	NaN	NaN	NaN	8
122121	302	NaN	6	NaN	NaN	NaN	NaN	8
122122	302	NaN	6	NaN	NaN	NaN	NaN	8
122211	302	NaN	6	NaN	NaN	NaN	NaN	8
122212	302	NaN	6	NaN	NaN	NaN	NaN	8
122221	302	NaN	6	NaN	NaN	NaN	NaN	8
122222	302	NaN	6	NaN	NaN	NaN	NaN	8
1	36	NaN	1	NaN	NaN	NaN	NaN	9
11	99	15.75	2	NaN	NaN	NaN	NaN	9
12	108	18	2	NaN	NaN	NaN	NaN	9
111	302	NaN	3	NaN	NaN	NaN	NaN	9
112	302	NaN	3	NaN	NaN	NaN	NaN	9
121	302	NaN	3	NaN	NaN	NaN	NaN	9
122	188	20	3	NaN	NaN	NaN	NaN	9
1221	302	NaN	4	NaN	NaN	NaN	NaN	9
1222	302	NaN	4	NaN	NaN	NaN	NaN	9
1	45	NaN	1	NaN	NaN	NaN	NaN	10
11	117	18	2	NaN	NaN	NaN	NaN	10
12	125	20	2	NaN	NaN	NaN	NaN	10
111	195	19.5	3	NaN	NaN	NaN	NaN	10
112	183	16.5	3	NaN	NaN	NaN	NaN	10
121	179	13.5	3	NaN	NaN	NaN	NaN	10
122	182	14.25	3	NaN	NaN	NaN	NaN	10
1111	301	26.5	4	NaN	NaN	NaN	NaN	10
1112	302	NaN	4	NaN	NaN	NaN	NaN	10
1121	256	18.25	4	NaN	NaN	NaN	NaN	10
1122	258	18.75	4	NaN	NaN	NaN	NaN	10
1211	246	16.75	4	NaN	NaN	NaN	NaN	10
1212	237	14.5	4	NaN	NaN	NaN	NaN	10
1221	247	16.25	4	NaN	NaN	NaN	NaN	10
1222	272	22.5	4	NaN	NaN	NaN	NaN	10
11111	302	NaN	5	NaN	NaN	NaN	NaN	10
11112	302	NaN	5	NaN	NaN	NaN	NaN	10
11211	302	NaN	5	NaN	NaN	NaN	NaN	10
11212	302	NaN	5	NaN	NaN	NaN	NaN	10
11221	302	NaN	5	NaN	NaN	NaN	NaN	10
11222	302	NaN	5	NaN	NaN	NaN	NaN	10
12111	302	NaN	5	NaN	NaN	NaN	NaN	10
12112	302	NaN	5	NaN	NaN	NaN	NaN	10
12121	302	NaN	5	NaN	NaN	NaN	NaN	10
12122	302	NaN	5	NaN	NaN	NaN	NaN	10
12211	302	NaN	5	NaN	NaN	NaN	NaN	10
12212	302	NaN	5	NaN	NaN	NaN	NaN	10
12221	302	NaN	5	NaN	NaN	NaN	NaN	10
12222	302	NaN	5	NaN	NaN	NaN	NaN	10
1	60	NaN	1	NaN	NaN	NaN	NaN	11
11	147	21.75	2	NaN	NaN	NaN	NaN	11
12	143	20.75	2	NaN	NaN	NaN	NaN	11
111	250	NaN	3	NaN	NaN	NaN	NaN	11
112	232	21.25	3	NaN	NaN	NaN	NaN	11
121	250	NaN	3	NaN	NaN	NaN	NaN	11
122	239	24	3	NaN	NaN	NaN	NaN	11
1121	250	NaN	4	NaN	NaN	NaN	NaN	11
1122	250	NaN	4	NaN	NaN	NaN	NaN	11
1221	250	NaN	4	NaN	NaN	NaN	NaN	11
1222	250	NaN	4	NaN	NaN	NaN	NaN	11
1	85	NaN	1	NaN	NaN	NaN	NaN	12
11	155	17.5	2	NaN	NaN	NaN	NaN	12
12	168	20.75	2	NaN	NaN	NaN	NaN	12
111	258	25.75	3	NaN	NaN	NaN	NaN	12
112	230	18.75	3	NaN	NaN	NaN	NaN	12
121	246	19.5	3	NaN	NaN	NaN	NaN	12
122	253	21.25	3	NaN	NaN	NaN	NaN	12
1111	310	13	4	NaN	NaN	NaN	NaN	12
1112	321	NaN	4	NaN	NaN	NaN	NaN	12
1121	321	NaN	4	NaN	NaN	NaN	NaN	12
1122	321	NaN	4	NaN	NaN	NaN	NaN	12
1211	321	NaN	4	NaN	NaN	NaN	NaN	12
1212	320	18.5	4	NaN	NaN	NaN	NaN	12
1221	321	NaN	4	NaN	NaN	NaN	NaN	12
1222	321	NaN	4	NaN	NaN	NaN	NaN	12
11111	321	NaN	5	NaN	NaN	NaN	NaN	12
11112	321	NaN	5	NaN	NaN	NaN	NaN	12
12121	321	NaN	5	NaN	NaN	NaN	NaN	12
12122	321	NaN	5	NaN	NaN	NaN	NaN	12
1	100	NaN	1	NaN	NaN	NaN	NaN	13
11	177	19.25	2	NaN	NaN	NaN	NaN	13
12	177	19.25	2	NaN	NaN	NaN	NaN	13
111	240	15.75	3	NaN	NaN	NaN	NaN	13
112	241	16	3	NaN	NaN	NaN	NaN	13
121	242	16.25	3	NaN	NaN	NaN	NaN	13
122	236	14.75	3	NaN	NaN	NaN	NaN	13
1111	285	NaN	4	NaN	NaN	NaN	NaN	13
1112	285	NaN	4	NaN	NaN	NaN	NaN	13
1121	285	NaN	4	NaN	NaN	NaN	NaN	13
1122	285	NaN	4	NaN	NaN	NaN	NaN	13
1211	285	NaN	4	NaN	NaN	NaN	NaN	13
1212	285	NaN	4	NaN	NaN	NaN	NaN	13
1221	285	NaN	4	NaN	NaN	NaN	NaN	13
1222	285	NaN	4	NaN	NaN	NaN	NaN	13
1	104	NaN	1	NaN	NaN	NaN	NaN	14
11	174	17.5	2	NaN	NaN	NaN	NaN	14
12	183	19.75	2	NaN	NaN	NaN	NaN	14
111	240	16.5	3	NaN	NaN	NaN	NaN	14
112	250	19	3	NaN	NaN	NaN	NaN	14
121	255	18	3	NaN	NaN	NaN	NaN	14
122	264	20.25	3	NaN	NaN	NaN	NaN	14
1111	321	NaN	4	NaN	NaN	NaN	NaN	14
1112	321	NaN	4	NaN	NaN	NaN	NaN	14
1121	321	NaN	4	NaN	NaN	NaN	NaN	14
1122	321	NaN	4	NaN	NaN	NaN	NaN	14
1211	321	NaN	4	NaN	NaN	NaN	NaN	14
1212	321	NaN	4	NaN	NaN	NaN	NaN	14
1221	321	NaN	4	NaN	NaN	NaN	NaN	14
1222	321	NaN	4	NaN	NaN	NaN	NaN	14
1	100	NaN	1	NaN	NaN	NaN	NaN	15
11	180	20	2	NaN	NaN	NaN	NaN	15
12	172	18	2	NaN	NaN	NaN	NaN	15
111	258	19.5	3	NaN	NaN	NaN	NaN	15
112	264	21	3	NaN	NaN	NaN	NaN	15
121	266	23.5	3	NaN	NaN	NaN	NaN	15
122	247	18.75	3	NaN	NaN	NaN	NaN	15
1111	321	NaN	4	NaN	NaN	NaN	NaN	15
1112	321	NaN	4	NaN	NaN	NaN	NaN	15
1121	321	NaN	4	NaN	NaN	NaN	NaN	15
1122	321	NaN	4	NaN	NaN	NaN	NaN	15
1211	321	NaN	4	NaN	NaN	NaN	NaN	15
1212	321	NaN	4	NaN	NaN	NaN	NaN	15
1221	321	NaN	4	NaN	NaN	NaN	NaN	15
1222	321	NaN	4	NaN	NaN	NaN	NaN	15
1	57	NaN	1	NaN	NaN	NaN	NaN	16
11	116	19.666666670000001	2	NaN	NaN	NaN	NaN	16
12	115	19.333333329999999	2	NaN	NaN	NaN	NaN	16
111	173	19	3	NaN	NaN	NaN	NaN	16
112	196	26.666666670000001	3	NaN	NaN	NaN	NaN	16
121	155	13.33333333	3	NaN	NaN	NaN	NaN	16
122	152	12.33333333	3	NaN	NaN	NaN	NaN	16
1111	203	NaN	4	NaN	NaN	NaN	NaN	16
1112	203	NaN	4	NaN	NaN	NaN	NaN	16
1121	203	NaN	4	NaN	NaN	NaN	NaN	16
1122	203	NaN	4	NaN	NaN	NaN	NaN	16
1211	201	15.33333333	4	NaN	NaN	NaN	NaN	16
1212	203	NaN	4	NaN	NaN	NaN	NaN	16
1221	203	NaN	4	NaN	NaN	NaN	NaN	16
1222	201	16.333333329999999	4	NaN	NaN	NaN	NaN	16
12111	203	NaN	5	NaN	NaN	NaN	NaN	16
12112	203	NaN	5	NaN	NaN	NaN	NaN	16
12221	203	NaN	5	NaN	NaN	NaN	NaN	16
12222	203	NaN	5	NaN	NaN	NaN	NaN	16
1	33	NaN	1	NaN	NaN	NaN	NaN	17
11	178	48.333333330000002	2	NaN	NaN	NaN	NaN	17
12	86	17.666666670000001	2	NaN	NaN	NaN	NaN	17
111	221	NaN	3	NaN	NaN	NaN	NaN	17
112	221	NaN	3	NaN	NaN	NaN	NaN	17
121	144	19.333333329999999	3	NaN	NaN	NaN	NaN	17
122	128	14	3	NaN	NaN	NaN	NaN	17
1211	192	16	4	NaN	NaN	NaN	NaN	17
1212	181	12.33333333	4	NaN	NaN	NaN	NaN	17
1221	220	30.666666670000001	4	NaN	NaN	NaN	NaN	17
1222	178	16.666666670000001	4	NaN	NaN	NaN	NaN	17
12111	221	NaN	5	NaN	NaN	NaN	NaN	17
12112	221	NaN	5	NaN	NaN	NaN	NaN	17
12121	221	NaN	5	NaN	NaN	NaN	NaN	17
12122	218	12.33333333	5	NaN	NaN	NaN	NaN	17
12211	221	NaN	5	NaN	NaN	NaN	NaN	17
12212	221	NaN	5	NaN	NaN	NaN	NaN	17
12221	216	12.66666667	5	NaN	NaN	NaN	NaN	17
12222	215	12.33333333	5	NaN	NaN	NaN	NaN	17
121221	221	NaN	6	NaN	NaN	NaN	NaN	17
121222	221	NaN	6	NaN	NaN	NaN	NaN	17
122211	221	NaN	6	NaN	NaN	NaN	NaN	17
122212	221	NaN	6	NaN	NaN	NaN	NaN	17
122221	221	NaN	6	NaN	NaN	NaN	NaN	17
122222	221	NaN	6	NaN	NaN	NaN	NaN	17
1	57	NaN	1	NaN	NaN	NaN	NaN	18
11	257	NaN	2	NaN	NaN	NaN	NaN	18
12	124	22.333333329999999	2	NaN	NaN	NaN	NaN	18
121	178	18	3	NaN	NaN	NaN	NaN	18
122	203	26.333333329999999	3	NaN	NaN	NaN	NaN	18
1211	219	13.66666667	4	NaN	NaN	NaN	NaN	18
1212	228	16.666666670000001	4	NaN	NaN	NaN	NaN	18
1221	257	NaN	4	NaN	NaN	NaN	NaN	18
1222	257	NaN	4	NaN	NaN	NaN	NaN	18
12111	257	NaN	5	NaN	NaN	NaN	NaN	18
12112	257	NaN	5	NaN	NaN	NaN	NaN	18
12121	257	NaN	5	NaN	NaN	NaN	NaN	18
12122	257	NaN	5	NaN	NaN	NaN	NaN	18
1	13	NaN	1	NaN	NaN	NaN	NaN	19
11	61	16	2	NaN	NaN	NaN	NaN	19
12	55	14	2	NaN	NaN	NaN	NaN	19
111	99	12.66666667	3	NaN	NaN	NaN	NaN	19
112	104	14.33333333	3	NaN	NaN	NaN	NaN	19
121	95	13.33333333	3	NaN	NaN	NaN	NaN	19
122	99	14.66666667	3	NaN	NaN	NaN	NaN	19
1111	137	12.66666667	4	NaN	NaN	NaN	NaN	19
1112	153	18	4	NaN	NaN	NaN	NaN	19
1121	140	12	4	NaN	NaN	NaN	NaN	19
1122	134	10	4	NaN	NaN	NaN	NaN	19
1211	135	13.33333333	4	NaN	NaN	NaN	NaN	19
1212	140	15	4	NaN	NaN	NaN	NaN	19
1221	134	11.66666667	4	NaN	NaN	NaN	NaN	19
1222	132	11	4	NaN	NaN	NaN	NaN	19
11111	176	13	5	NaN	NaN	NaN	NaN	19
11112	189	NaN	5	NaN	NaN	NaN	NaN	19
11121	175	7.3333333329999997	5	NaN	NaN	NaN	NaN	19
11122	189	NaN	5	NaN	NaN	NaN	NaN	19
11211	175	11.66666667	5	NaN	NaN	NaN	NaN	19
11212	189	NaN	5	NaN	NaN	NaN	NaN	19
11221	176	14	5	NaN	NaN	NaN	NaN	19
11222	181	15.66666667	5	NaN	NaN	NaN	NaN	19
12111	173	12.66666667	5	NaN	NaN	NaN	NaN	19
12112	189	NaN	5	NaN	NaN	NaN	NaN	19
12121	189	NaN	5	NaN	NaN	NaN	NaN	19
12122	189	NaN	5	NaN	NaN	NaN	NaN	19
12211	184	16.666666670000001	5	NaN	NaN	NaN	NaN	19
12212	179	15	5	NaN	NaN	NaN	NaN	19
12221	176	14.66666667	5	NaN	NaN	NaN	NaN	19
12222	170	12.66666667	5	NaN	NaN	NaN	NaN	19
111111	189	NaN	6	NaN	NaN	NaN	NaN	19
111112	189	NaN	6	NaN	NaN	NaN	NaN	19
111211	189	NaN	6	NaN	NaN	NaN	NaN	19
111212	189	NaN	6	NaN	NaN	NaN	NaN	19
112111	189	NaN	6	NaN	NaN	NaN	NaN	19
112112	189	NaN	6	NaN	NaN	NaN	NaN	19
112211	189	NaN	6	NaN	NaN	NaN	NaN	19
112212	189	NaN	6	NaN	NaN	NaN	NaN	19
112221	189	NaN	6	NaN	NaN	NaN	NaN	19
112222	189	NaN	6	NaN	NaN	NaN	NaN	19
121111	189	NaN	6	NaN	NaN	NaN	NaN	19
121112	189	NaN	6	NaN	NaN	NaN	NaN	19
122111	189	NaN	6	NaN	NaN	NaN	NaN	19
122112	189	NaN	6	NaN	NaN	NaN	NaN	19
122121	189	NaN	6	NaN	NaN	NaN	NaN	19
122122	189	NaN	6	NaN	NaN	NaN	NaN	19
122211	189	NaN	6	NaN	NaN	NaN	NaN	19
122212	189	NaN	6	NaN	NaN	NaN	NaN	19
122221	189	NaN	6	NaN	NaN	NaN	NaN	19
122222	189	NaN	6	NaN	NaN	NaN	NaN	19
1	51	NaN	1	NaN	NaN	NaN	NaN	20
11	109	19	2	NaN	NaN	NaN	NaN	20
12	148	32.333333330000002	2	NaN	NaN	NaN	NaN	20
111	196	29	3	NaN	NaN	NaN	NaN	20
112	184	25	3	NaN	NaN	NaN	NaN	20
121	179	10.33333333	3	NaN	NaN	NaN	NaN	20
122	200	17.333333329999999	3	NaN	NaN	NaN	NaN	20
1111	210	4.6666666670000003	4	NaN	NaN	NaN	NaN	20
1112	218	7.3333333329999997	4	NaN	NaN	NaN	NaN	20
1121	206	7.3333333329999997	4	NaN	NaN	NaN	NaN	20
1122	201	5.6666666670000003	4	NaN	NaN	NaN	NaN	20
1211	209	10	4	NaN	NaN	NaN	NaN	20
1212	199	6.6666666670000003	4	NaN	NaN	NaN	NaN	20
1221	214	4.6666666670000003	4	NaN	NaN	NaN	NaN	20
1222	215	4.6666666670000003	4	NaN	NaN	NaN	NaN	20
11111	221	NaN	5	NaN	NaN	NaN	NaN	20
11112	221	NaN	5	NaN	NaN	NaN	NaN	20
11121	221	NaN	5	NaN	NaN	NaN	NaN	20
11122	221	NaN	5	NaN	NaN	NaN	NaN	20
11211	221	NaN	5	NaN	NaN	NaN	NaN	20
11212	221	NaN	5	NaN	NaN	NaN	NaN	20
11221	221	NaN	5	NaN	NaN	NaN	NaN	20
11222	221	NaN	5	NaN	NaN	NaN	NaN	20
12111	221	NaN	5	NaN	NaN	NaN	NaN	20
12112	221	NaN	5	NaN	NaN	NaN	NaN	20
12121	220	7	5	NaN	NaN	NaN	NaN	20
12122	221	NaN	5	NaN	NaN	NaN	NaN	20
12211	221	NaN	5	NaN	NaN	NaN	NaN	20
12212	221	NaN	5	NaN	NaN	NaN	NaN	20
12221	221	NaN	5	NaN	NaN	NaN	NaN	20
12222	221	NaN	5	NaN	NaN	NaN	NaN	20
121211	221	NaN	6	NaN	NaN	NaN	NaN	20
121212	221	NaN	6	NaN	NaN	NaN	NaN	20
1	54	NaN	1	NaN	NaN	NaN	NaN	21
11	99	15	2	NaN	NaN	NaN	NaN	21
12	94	13.33333333	2	NaN	NaN	NaN	NaN	21
111	135	12	3	NaN	NaN	NaN	NaN	21
112	131	10.66666667	3	NaN	NaN	NaN	NaN	21
121	132	12.66666667	3	NaN	NaN	NaN	NaN	21
122	130	12	3	NaN	NaN	NaN	NaN	21
1111	184	16.333333329999999	4	NaN	NaN	NaN	NaN	21
1112	181	15.33333333	4	NaN	NaN	NaN	NaN	21
1121	176	15	4	NaN	NaN	NaN	NaN	21
1122	176	15	4	NaN	NaN	NaN	NaN	21
1211	177	15	4	NaN	NaN	NaN	NaN	21
1212	170	12.66666667	4	NaN	NaN	NaN	NaN	21
1221	185	18.333333329999999	4	NaN	NaN	NaN	NaN	21
1222	171	13.66666667	4	NaN	NaN	NaN	NaN	21
11111	219	NaN	5	NaN	NaN	NaN	NaN	21
11112	219	NaN	5	NaN	NaN	NaN	NaN	21
11121	218	12.33333333	5	NaN	NaN	NaN	NaN	21
11122	219	NaN	5	NaN	NaN	NaN	NaN	21
11211	218	14	5	NaN	NaN	NaN	NaN	21
11212	210	11.33333333	5	NaN	NaN	NaN	NaN	21
11221	213	12.33333333	5	NaN	NaN	NaN	NaN	21
11222	209	11	5	NaN	NaN	NaN	NaN	21
12111	218	13.66666667	5	NaN	NaN	NaN	NaN	21
12112	212	11.66666667	5	NaN	NaN	NaN	NaN	21
12121	206	12	5	NaN	NaN	NaN	NaN	21
12122	206	12	5	NaN	NaN	NaN	NaN	21
12211	205	6.6666666670000003	5	NaN	NaN	NaN	NaN	21
12212	212	9	5	NaN	NaN	NaN	NaN	21
12221	207	12	5	NaN	NaN	NaN	NaN	21
12222	206	11.66666667	5	NaN	NaN	NaN	NaN	21
111211	219	NaN	6	NaN	NaN	NaN	NaN	21
111212	219	NaN	6	NaN	NaN	NaN	NaN	21
112111	219	NaN	6	NaN	NaN	NaN	NaN	21
112112	219	NaN	6	NaN	NaN	NaN	NaN	21
112121	219	NaN	6	NaN	NaN	NaN	NaN	21
112122	219	NaN	6	NaN	NaN	NaN	NaN	21
112211	219	NaN	6	NaN	NaN	NaN	NaN	21
112212	219	NaN	6	NaN	NaN	NaN	NaN	21
112221	219	NaN	6	NaN	NaN	NaN	NaN	21
112222	219	NaN	6	NaN	NaN	NaN	NaN	21
121111	219	NaN	6	NaN	NaN	NaN	NaN	21
121112	219	NaN	6	NaN	NaN	NaN	NaN	21
121121	219	NaN	6	NaN	NaN	NaN	NaN	21
121122	219	NaN	6	NaN	NaN	NaN	NaN	21
121211	219	NaN	6	NaN	NaN	NaN	NaN	21
121212	219	NaN	6	NaN	NaN	NaN	NaN	21
121221	219	NaN	6	NaN	NaN	NaN	NaN	21
121222	219	NaN	6	NaN	NaN	NaN	NaN	21
122111	219	NaN	6	NaN	NaN	NaN	NaN	21
122112	219	NaN	6	NaN	NaN	NaN	NaN	21
122121	219	NaN	6	NaN	NaN	NaN	NaN	21
122122	219	NaN	6	NaN	NaN	NaN	NaN	21
122211	219	NaN	6	NaN	NaN	NaN	NaN	21
122212	219	NaN	6	NaN	NaN	NaN	NaN	21
122221	219	NaN	6	NaN	NaN	NaN	NaN	21
122222	219	NaN	6	NaN	NaN	NaN	NaN	21
1	19	NaN	1	NaN	NaN	NaN	NaN	22
11	65	15.33333333	2	NaN	NaN	NaN	NaN	22
12	65	15.33333333	2	NaN	NaN	NaN	NaN	22
111	116	17	3	NaN	NaN	NaN	NaN	22
112	113	16	3	NaN	NaN	NaN	NaN	22
121	113	16	3	NaN	NaN	NaN	NaN	22
122	116	17	3	NaN	NaN	NaN	NaN	22
1111	147	10.33333333	4	NaN	NaN	NaN	NaN	22
1112	147	10.33333333	4	NaN	NaN	NaN	NaN	22
1121	151	12.66666667	4	NaN	NaN	NaN	NaN	22
1122	146	11	4	NaN	NaN	NaN	NaN	22
1211	153	13.33333333	4	NaN	NaN	NaN	NaN	22
1212	149	12	4	NaN	NaN	NaN	NaN	22
1221	152	12	4	NaN	NaN	NaN	NaN	22
1222	150	11.33333333	4	NaN	NaN	NaN	NaN	22
11111	154	NaN	5	NaN	NaN	NaN	NaN	22
11112	154	NaN	5	NaN	NaN	NaN	NaN	22
11121	154	NaN	5	NaN	NaN	NaN	NaN	22
11122	154	NaN	5	NaN	NaN	NaN	NaN	22
11211	154	NaN	5	NaN	NaN	NaN	NaN	22
11212	154	NaN	5	NaN	NaN	NaN	NaN	22
11221	154	NaN	5	NaN	NaN	NaN	NaN	22
11222	154	NaN	5	NaN	NaN	NaN	NaN	22
12111	154	NaN	5	NaN	NaN	NaN	NaN	22
12112	154	NaN	5	NaN	NaN	NaN	NaN	22
12121	154	NaN	5	NaN	NaN	NaN	NaN	22
12122	154	NaN	5	NaN	NaN	NaN	NaN	22
12211	154	NaN	5	NaN	NaN	NaN	NaN	22
12212	154	NaN	5	NaN	NaN	NaN	NaN	22
12221	154	NaN	5	NaN	NaN	NaN	NaN	22
12222	154	NaN	5	NaN	NaN	NaN	NaN	22
1	4	NaN	1	NaN	NaN	NaN	NaN	23
11	59	18.333333329999999	2	NaN	NaN	NaN	NaN	23
12	59	18.333333329999999	2	NaN	NaN	NaN	NaN	23
111	100	13.66666667	3	NaN	NaN	NaN	NaN	23
112	98	13	3	NaN	NaN	NaN	NaN	23
121	131	24	3	NaN	NaN	NaN	NaN	23
122	94	11.66666667	3	NaN	NaN	NaN	NaN	23
1111	142	14	4	NaN	NaN	NaN	NaN	23
1112	144	14.66666667	4	NaN	NaN	NaN	NaN	23
1121	178	26.666666670000001	4	NaN	NaN	NaN	NaN	23
1122	135	12.33333333	4	NaN	NaN	NaN	NaN	23
1211	179	16	4	NaN	NaN	NaN	NaN	23
1212	173	14	4	NaN	NaN	NaN	NaN	23
1221	131	12.33333333	4	NaN	NaN	NaN	NaN	23
1222	137	14.33333333	4	NaN	NaN	NaN	NaN	23
11111	182	13.33333333	5	NaN	NaN	NaN	NaN	23
11112	181	13	5	NaN	NaN	NaN	NaN	23
11121	188	14.66666667	5	NaN	NaN	NaN	NaN	23
11122	183	13	5	NaN	NaN	NaN	NaN	23
11211	209	NaN	5	NaN	NaN	NaN	NaN	23
11212	209	NaN	5	NaN	NaN	NaN	NaN	23
11221	174	13	5	NaN	NaN	NaN	NaN	23
11222	175	13.33333333	5	NaN	NaN	NaN	NaN	23
12111	208	9.6666666669999994	5	NaN	NaN	NaN	NaN	23
12112	209	NaN	5	NaN	NaN	NaN	NaN	23
12121	209	NaN	5	NaN	NaN	NaN	NaN	23
12122	204	10.33333333	5	NaN	NaN	NaN	NaN	23
12211	170	13	5	NaN	NaN	NaN	NaN	23
12212	168	12.33333333	5	NaN	NaN	NaN	NaN	23
12221	208	23.666666670000001	5	NaN	NaN	NaN	NaN	23
12222	176	13	5	NaN	NaN	NaN	NaN	23
111111	209	NaN	6	NaN	NaN	NaN	NaN	23
111112	209	NaN	6	NaN	NaN	NaN	NaN	23
111121	209	NaN	6	NaN	NaN	NaN	NaN	23
111122	209	NaN	6	NaN	NaN	NaN	NaN	23
111211	209	NaN	6	NaN	NaN	NaN	NaN	23
111212	209	NaN	6	NaN	NaN	NaN	NaN	23
111221	209	NaN	6	NaN	NaN	NaN	NaN	23
111222	209	NaN	6	NaN	NaN	NaN	NaN	23
112211	209	NaN	6	NaN	NaN	NaN	NaN	23
112212	209	NaN	6	NaN	NaN	NaN	NaN	23
112221	209	NaN	6	NaN	NaN	NaN	NaN	23
112222	208	11	6	NaN	NaN	NaN	NaN	23
121111	209	NaN	6	NaN	NaN	NaN	NaN	23
121112	209	NaN	6	NaN	NaN	NaN	NaN	23
121221	209	NaN	6	NaN	NaN	NaN	NaN	23
121222	209	NaN	6	NaN	NaN	NaN	NaN	23
122111	207	12.33333333	6	NaN	NaN	NaN	NaN	23
122112	205	11.66666667	6	NaN	NaN	NaN	NaN	23
122121	209	NaN	6	NaN	NaN	NaN	NaN	23
122122	209	NaN	6	NaN	NaN	NaN	NaN	23
122211	209	NaN	6	NaN	NaN	NaN	NaN	23
122212	209	NaN	6	NaN	NaN	NaN	NaN	23
122221	207	10.33333333	6	NaN	NaN	NaN	NaN	23
122222	209	NaN	6	NaN	NaN	NaN	NaN	23
1122221	209	NaN	7	NaN	NaN	NaN	NaN	23
1122222	209	NaN	7	NaN	NaN	NaN	NaN	23
1221111	209	NaN	7	NaN	NaN	NaN	NaN	23
1221112	209	NaN	7	NaN	NaN	NaN	NaN	23
1221121	209	NaN	7	NaN	NaN	NaN	NaN	23
1221122	209	NaN	7	NaN	NaN	NaN	NaN	23
1222211	209	NaN	7	NaN	NaN	NaN	NaN	23
1222212	209	NaN	7	NaN	NaN	NaN	NaN	23
1	5	NaN	1	NaN	NaN	NaN	NaN	24
11	53	16	2	NaN	NaN	NaN	NaN	24
12	56	17	2	NaN	NaN	NaN	NaN	24
111	100	15.66666667	3	NaN	NaN	NaN	NaN	24
112	108	18.333333329999999	3	NaN	NaN	NaN	NaN	24
121	106	16.666666670000001	3	NaN	NaN	NaN	NaN	24
122	102	15.33333333	3	NaN	NaN	NaN	NaN	24
1111	140	13.33333333	4	NaN	NaN	NaN	NaN	24
1112	143	14.33333333	4	NaN	NaN	NaN	NaN	24
1121	158	16.666666670000001	4	NaN	NaN	NaN	NaN	24
1122	153	15	4	NaN	NaN	NaN	NaN	24
1211	144	12.66666667	4	NaN	NaN	NaN	NaN	24
1212	149	14.33333333	4	NaN	NaN	NaN	NaN	24
1221	147	15	4	NaN	NaN	NaN	NaN	24
1222	149	15.66666667	4	NaN	NaN	NaN	NaN	24
11111	159	NaN	5	NaN	NaN	NaN	NaN	24
11112	159	NaN	5	NaN	NaN	NaN	NaN	24
11121	159	NaN	5	NaN	NaN	NaN	NaN	24
11122	159	NaN	5	NaN	NaN	NaN	NaN	24
11211	159	NaN	5	NaN	NaN	NaN	NaN	24
11212	159	NaN	5	NaN	NaN	NaN	NaN	24
11221	159	NaN	5	NaN	NaN	NaN	NaN	24
11222	159	NaN	5	NaN	NaN	NaN	NaN	24
12111	159	NaN	5	NaN	NaN	NaN	NaN	24
12112	159	NaN	5	NaN	NaN	NaN	NaN	24
12121	159	NaN	5	NaN	NaN	NaN	NaN	24
12122	159	NaN	5	NaN	NaN	NaN	NaN	24
12211	159	NaN	5	NaN	NaN	NaN	NaN	24
12212	159	NaN	5	NaN	NaN	NaN	NaN	24
12221	159	NaN	5	NaN	NaN	NaN	NaN	24
12222	159	NaN	5	NaN	NaN	NaN	NaN	24
1	20	NaN	1	NaN	NaN	NaN	NaN	25
11	65	15	2	NaN	NaN	NaN	NaN	25
12	65	15	2	NaN	NaN	NaN	NaN	25
111	105	13.33333333	3	NaN	NaN	NaN	NaN	25
112	107	14	3	NaN	NaN	NaN	NaN	25
121	126	20.333333329999999	3	NaN	NaN	NaN	NaN	25
122	109	14.66666667	3	NaN	NaN	NaN	NaN	25
1111	150	15	4	NaN	NaN	NaN	NaN	25
1112	146	13.66666667	4	NaN	NaN	NaN	NaN	25
1121	149	14	4	NaN	NaN	NaN	NaN	25
1122	153	15.33333333	4	NaN	NaN	NaN	NaN	25
1211	193	22.333333329999999	4	NaN	NaN	NaN	NaN	25
1212	178	17.333333329999999	4	NaN	NaN	NaN	NaN	25
1221	152	14.33333333	4	NaN	NaN	NaN	NaN	25
1222	155	15.33333333	4	NaN	NaN	NaN	NaN	25
11111	176	8.6666666669999994	5	NaN	NaN	NaN	NaN	25
11112	188	12.66666667	5	NaN	NaN	NaN	NaN	25
11121	176	10	5	NaN	NaN	NaN	NaN	25
11122	194	NaN	5	NaN	NaN	NaN	NaN	25
11211	194	NaN	5	NaN	NaN	NaN	NaN	25
11212	194	NaN	5	NaN	NaN	NaN	NaN	25
11221	189	12	5	NaN	NaN	NaN	NaN	25
11222	194	NaN	5	NaN	NaN	NaN	NaN	25
12111	194	NaN	5	NaN	NaN	NaN	NaN	25
12112	194	NaN	5	NaN	NaN	NaN	NaN	25
12121	194	NaN	5	NaN	NaN	NaN	NaN	25
12122	194	NaN	5	NaN	NaN	NaN	NaN	25
12211	194	NaN	5	NaN	NaN	NaN	NaN	25
12212	194	NaN	5	NaN	NaN	NaN	NaN	25
12221	194	NaN	5	NaN	NaN	NaN	NaN	25
12222	192	12.33333333	5	NaN	NaN	NaN	NaN	25
111111	194	NaN	6	NaN	NaN	NaN	NaN	25
111112	194	NaN	6	NaN	NaN	NaN	NaN	25
111121	194	NaN	6	NaN	NaN	NaN	NaN	25
111122	194	NaN	6	NaN	NaN	NaN	NaN	25
111211	194	NaN	6	NaN	NaN	NaN	NaN	25
111212	194	NaN	6	NaN	NaN	NaN	NaN	25
112211	194	NaN	6	NaN	NaN	NaN	NaN	25
112212	194	NaN	6	NaN	NaN	NaN	NaN	25
122221	194	NaN	6	NaN	NaN	NaN	NaN	25
122222	194	NaN	6	NaN	NaN	NaN	NaN	25
1	12	NaN	1	NaN	NaN	NaN	NaN	26
11	119	35.666666669999998	2	NaN	NaN	NaN	NaN	26
12	68	18.666666670000001	2	NaN	NaN	NaN	NaN	26
111	160	13.66666667	3	NaN	NaN	NaN	NaN	26
112	186	22.333333329999999	3	NaN	NaN	NaN	NaN	26
121	177	36.333333330000002	3	NaN	NaN	NaN	NaN	26
122	121	17.666666670000001	3	NaN	NaN	NaN	NaN	26
1111	218	19.333333329999999	4	NaN	NaN	NaN	NaN	26
1112	253	NaN	4	NaN	NaN	NaN	NaN	26
1121	239	17.666666670000001	4	NaN	NaN	NaN	NaN	26
1122	240	18	4	NaN	NaN	NaN	NaN	26
1211	232	18.333333329999999	4	NaN	NaN	NaN	NaN	26
1212	240	21	4	NaN	NaN	NaN	NaN	26
1221	170	16.333333329999999	4	NaN	NaN	NaN	NaN	26
1222	173	17.333333329999999	4	NaN	NaN	NaN	NaN	26
11111	253	NaN	5	NaN	NaN	NaN	NaN	26
11112	253	NaN	5	NaN	NaN	NaN	NaN	26
11211	253	NaN	5	NaN	NaN	NaN	NaN	26
11212	253	NaN	5	NaN	NaN	NaN	NaN	26
11221	253	NaN	5	NaN	NaN	NaN	NaN	26
11222	253	NaN	5	NaN	NaN	NaN	NaN	26
12111	253	NaN	5	NaN	NaN	NaN	NaN	26
12112	253	NaN	5	NaN	NaN	NaN	NaN	26
12121	253	NaN	5	NaN	NaN	NaN	NaN	26
12122	253	NaN	5	NaN	NaN	NaN	NaN	26
12211	235	21.666666670000001	5	NaN	NaN	NaN	NaN	26
12212	238	22.666666670000001	5	NaN	NaN	NaN	NaN	26
12221	253	NaN	5	NaN	NaN	NaN	NaN	26
12222	253	NaN	5	NaN	NaN	NaN	NaN	26
122111	253	NaN	6	NaN	NaN	NaN	NaN	26
122112	253	NaN	6	NaN	NaN	NaN	NaN	26
122121	253	NaN	6	NaN	NaN	NaN	NaN	26
122122	253	NaN	6	NaN	NaN	NaN	NaN	26
1	90	NaN	1	NaN	NaN	NaN	NaN	27
11	146	18.666666670000001	2	NaN	NaN	NaN	NaN	27
12	140	16.666666670000001	2	NaN	NaN	NaN	NaN	27
111	182	12	3	NaN	NaN	NaN	NaN	27
112	253	NaN	3	NaN	NaN	NaN	NaN	27
121	253	NaN	3	NaN	NaN	NaN	NaN	27
122	199	19.666666670000001	3	NaN	NaN	NaN	NaN	27
1111	253	NaN	4	NaN	NaN	NaN	NaN	27
1112	253	NaN	4	NaN	NaN	NaN	NaN	27
1221	253	NaN	4	NaN	NaN	NaN	NaN	27
1222	252	17.666666670000001	4	NaN	NaN	NaN	NaN	27
12221	253	NaN	5	NaN	NaN	NaN	NaN	27
12222	253	NaN	5	NaN	NaN	NaN	NaN	27
1	97	NaN	1	NaN	NaN	NaN	NaN	28
11	164	22.333333329999999	2	NaN	NaN	NaN	NaN	28
12	164	22.333333329999999	2	NaN	NaN	NaN	NaN	28
111	226	20.666666670000001	3	NaN	NaN	NaN	NaN	28
112	225	20.333333329999999	3	NaN	NaN	NaN	NaN	28
121	215	17	3	NaN	NaN	NaN	NaN	28
122	214	16.666666670000001	3	NaN	NaN	NaN	NaN	28
1111	253	NaN	4	NaN	NaN	NaN	NaN	28
1112	253	NaN	4	NaN	NaN	NaN	NaN	28
1121	253	NaN	4	NaN	NaN	NaN	NaN	28
1122	253	NaN	4	NaN	NaN	NaN	NaN	28
1211	253	NaN	4	NaN	NaN	NaN	NaN	28
1212	253	NaN	4	NaN	NaN	NaN	NaN	28
1221	253	NaN	4	NaN	NaN	NaN	NaN	28
1222	253	NaN	4	NaN	NaN	NaN	NaN	28
1	83	NaN	1	NaN	NaN	NaN	NaN	29
11	147	21.333333329999999	2	NaN	NaN	NaN	NaN	29
12	135	17.333333329999999	2	NaN	NaN	NaN	NaN	29
111	215	22.666666670000001	3	NaN	NaN	NaN	NaN	29
112	253	NaN	3	NaN	NaN	NaN	NaN	29
121	192	19	3	NaN	NaN	NaN	NaN	29
122	185	16.666666670000001	3	NaN	NaN	NaN	NaN	29
1111	253	NaN	4	NaN	NaN	NaN	NaN	29
1112	253	NaN	4	NaN	NaN	NaN	NaN	29
1211	239	15.66666667	4	NaN	NaN	NaN	NaN	29
1212	239	15.66666667	4	NaN	NaN	NaN	NaN	29
1221	253	NaN	4	NaN	NaN	NaN	NaN	29
1222	244	19.666666670000001	4	NaN	NaN	NaN	NaN	29
12111	253	NaN	5	NaN	NaN	NaN	NaN	29
12112	253	NaN	5	NaN	NaN	NaN	NaN	29
12121	253	NaN	5	NaN	NaN	NaN	NaN	29
12122	253	NaN	5	NaN	NaN	NaN	NaN	29
12221	253	NaN	5	NaN	NaN	NaN	NaN	29
12222	253	NaN	5	NaN	NaN	NaN	NaN	29
1	10	NaN	1	NaN	NaN	NaN	NaN	30
11	57	15.66666667	2	NaN	NaN	NaN	NaN	30
12	57	15.66666667	2	NaN	NaN	NaN	NaN	30
111	133	25.333333329999999	3	NaN	NaN	NaN	NaN	30
112	145	29.333333329999999	3	NaN	NaN	NaN	NaN	30
121	198	NaN	3	NaN	NaN	NaN	NaN	30
122	109	17.333333329999999	3	NaN	NaN	NaN	NaN	30
1111	165	10.66666667	4	NaN	NaN	NaN	NaN	30
1112	148	5	4	NaN	NaN	NaN	NaN	30
1121	191	15.33333333	4	NaN	NaN	NaN	NaN	30
1122	198	NaN	4	NaN	NaN	NaN	NaN	30
1221	150	13.66666667	4	NaN	NaN	NaN	NaN	30
1222	131	7.3333333329999997	4	NaN	NaN	NaN	NaN	30
11111	198	NaN	5	NaN	NaN	NaN	NaN	30
11112	198	NaN	5	NaN	NaN	NaN	NaN	30
11121	193	15	5	NaN	NaN	NaN	NaN	30
11122	198	NaN	5	NaN	NaN	NaN	NaN	30
11211	198	NaN	5	NaN	NaN	NaN	NaN	30
11212	198	NaN	5	NaN	NaN	NaN	NaN	30
12211	196	15.33333333	5	NaN	NaN	NaN	NaN	30
12212	197	15.66666667	5	NaN	NaN	NaN	NaN	30
12221	181	16.666666670000001	5	NaN	NaN	NaN	NaN	30
12222	187	18.666666670000001	5	NaN	NaN	NaN	NaN	30
111211	198	NaN	6	NaN	NaN	NaN	NaN	30
111212	198	NaN	6	NaN	NaN	NaN	NaN	30
122111	198	NaN	6	NaN	NaN	NaN	NaN	30
122112	198	NaN	6	NaN	NaN	NaN	NaN	30
122121	198	NaN	6	NaN	NaN	NaN	NaN	30
122122	198	NaN	6	NaN	NaN	NaN	NaN	30
122211	198	NaN	6	NaN	NaN	NaN	NaN	30
122212	198	NaN	6	NaN	NaN	NaN	NaN	30
122221	198	NaN	6	NaN	NaN	NaN	NaN	30
122222	198	NaN	6	NaN	NaN	NaN	NaN	30
1	55	NaN	1	NaN	NaN	NaN	NaN	31
11	120	21.666666670000001	2	NaN	NaN	NaN	NaN	31
12	117	20.666666670000001	2	NaN	NaN	NaN	NaN	31
111	181	20.333333329999999	3	NaN	NaN	NaN	NaN	31
112	172	17.333333329999999	3	NaN	NaN	NaN	NaN	31
121	177	20	3	NaN	NaN	NaN	NaN	31
122	191	24.666666670000001	3	NaN	NaN	NaN	NaN	31
1111	245	NaN	4	NaN	NaN	NaN	NaN	31
1112	245	NaN	4	NaN	NaN	NaN	NaN	31
1121	214	14	4	NaN	NaN	NaN	NaN	31
1122	211	13	4	NaN	NaN	NaN	NaN	31
1211	245	NaN	4	NaN	NaN	NaN	NaN	31
1212	245	NaN	4	NaN	NaN	NaN	NaN	31
1221	243	17.333333329999999	4	NaN	NaN	NaN	NaN	31
1222	230	13	4	NaN	NaN	NaN	NaN	31
11211	245	NaN	5	NaN	NaN	NaN	NaN	31
11212	245	NaN	5	NaN	NaN	NaN	NaN	31
11221	245	NaN	5	NaN	NaN	NaN	NaN	31
11222	245	NaN	5	NaN	NaN	NaN	NaN	31
12211	245	NaN	5	NaN	NaN	NaN	NaN	31
12212	245	NaN	5	NaN	NaN	NaN	NaN	31
12221	245	NaN	5	NaN	NaN	NaN	NaN	31
12222	245	NaN	5	NaN	NaN	NaN	NaN	31
1	33	NaN	1	NaN	NaN	NaN	NaN	32
11	86	17.666666670000001	2	NaN	NaN	NaN	NaN	32
12	95	20.666666670000001	2	NaN	NaN	NaN	NaN	32
111	138	17.333333329999999	3	NaN	NaN	NaN	NaN	32
112	132	15.33333333	3	NaN	NaN	NaN	NaN	32
121	151	18.666666670000001	3	NaN	NaN	NaN	NaN	32
122	151	18.666666670000001	3	NaN	NaN	NaN	NaN	32
1111	185	15.66666667	4	NaN	NaN	NaN	NaN	32
1112	186	16	4	NaN	NaN	NaN	NaN	32
1121	191	19.666666670000001	4	NaN	NaN	NaN	NaN	32
1122	199	22.333333329999999	4	NaN	NaN	NaN	NaN	32
1211	209	19.333333329999999	4	NaN	NaN	NaN	NaN	32
1212	203	17.333333329999999	4	NaN	NaN	NaN	NaN	32
1221	206	18.333333329999999	4	NaN	NaN	NaN	NaN	32
1222	206	18.333333329999999	4	NaN	NaN	NaN	NaN	32
11111	210	NaN	5	NaN	NaN	NaN	NaN	32
11112	210	NaN	5	NaN	NaN	NaN	NaN	32
11121	210	NaN	5	NaN	NaN	NaN	NaN	32
11122	210	NaN	5	NaN	NaN	NaN	NaN	32
11211	210	NaN	5	NaN	NaN	NaN	NaN	32
11212	210	NaN	5	NaN	NaN	NaN	NaN	32
11221	210	NaN	5	NaN	NaN	NaN	NaN	32
11222	210	NaN	5	NaN	NaN	NaN	NaN	32
12111	210	NaN	5	NaN	NaN	NaN	NaN	32
12112	210	NaN	5	NaN	NaN	NaN	NaN	32
12121	210	NaN	5	NaN	NaN	NaN	NaN	32
12122	210	NaN	5	NaN	NaN	NaN	NaN	32
12211	210	NaN	5	NaN	NaN	NaN	NaN	32
12212	210	NaN	5	NaN	NaN	NaN	NaN	32
12221	210	NaN	5	NaN	NaN	NaN	NaN	32
12222	210	NaN	5	NaN	NaN	NaN	NaN	32
1	8	NaN	1	NaN	NaN	NaN	NaN	33
11	58	16.666666670000001	2	NaN	NaN	NaN	NaN	33
12	80	24	2	NaN	NaN	NaN	NaN	33
111	69	NaN	3	NaN	NaN	NaN	NaN	33
112	121	21	3	NaN	NaN	NaN	NaN	33
121	164	28	3	NaN	NaN	NaN	NaN	33
122	136	18.666666670000001	3	NaN	NaN	NaN	NaN	33
1121	185	21.333333329999999	4	NaN	NaN	NaN	NaN	33
1122	192	23.666666670000001	4	NaN	NaN	NaN	NaN	33
1211	247	NaN	4	NaN	NaN	NaN	NaN	33
1212	247	NaN	4	NaN	NaN	NaN	NaN	33
1221	247	NaN	4	NaN	NaN	NaN	NaN	33
1222	247	NaN	4	NaN	NaN	NaN	NaN	33
11211	232	15.66666667	5	NaN	NaN	NaN	NaN	33
11212	245	20	5	NaN	NaN	NaN	NaN	33
11221	243	17	5	NaN	NaN	NaN	NaN	33
11222	247	NaN	5	NaN	NaN	NaN	NaN	33
112111	247	NaN	6	NaN	NaN	NaN	NaN	33
112112	247	NaN	6	NaN	NaN	NaN	NaN	33
112121	247	NaN	6	NaN	NaN	NaN	NaN	33
112122	247	NaN	6	NaN	NaN	NaN	NaN	33
112211	247	NaN	6	NaN	NaN	NaN	NaN	33
112212	247	NaN	6	NaN	NaN	NaN	NaN	33
1	34	NaN	1	NaN	NaN	NaN	NaN	34
11	117	27.666666670000001	2	NaN	NaN	NaN	NaN	34
12	120	28.666666670000001	2	NaN	NaN	NaN	NaN	34
111	157	13.33333333	3	NaN	NaN	NaN	NaN	34
112	161	14.66666667	3	NaN	NaN	NaN	NaN	34
121	172	17.333333329999999	3	NaN	NaN	NaN	NaN	34
122	168	16	3	NaN	NaN	NaN	NaN	34
1111	176	NaN	4	NaN	NaN	NaN	NaN	34
1112	176	NaN	4	NaN	NaN	NaN	NaN	34
1121	176	NaN	4	NaN	NaN	NaN	NaN	34
1122	176	NaN	4	NaN	NaN	NaN	NaN	34
1211	176	NaN	4	NaN	NaN	NaN	NaN	34
1212	176	NaN	4	NaN	NaN	NaN	NaN	34
1221	176	NaN	4	NaN	NaN	NaN	NaN	34
1222	176	NaN	4	NaN	NaN	NaN	NaN	34
1	26	NaN	1	NaN	NaN	NaN	NaN	35
11	253	NaN	2	NaN	NaN	NaN	NaN	35
12	106	26.666666670000001	2	NaN	NaN	NaN	NaN	35
121	160	18	3	NaN	NaN	NaN	NaN	35
122	150	14.66666667	3	NaN	NaN	NaN	NaN	35
1211	210	16.666666670000001	4	NaN	NaN	NaN	NaN	35
1212	202	14	4	NaN	NaN	NaN	NaN	35
1221	202	17.333333329999999	4	NaN	NaN	NaN	NaN	35
1222	200	16.666666670000001	4	NaN	NaN	NaN	NaN	35
12111	253	NaN	5	NaN	NaN	NaN	NaN	35
12112	253	NaN	5	NaN	NaN	NaN	NaN	35
12121	253	NaN	5	NaN	NaN	NaN	NaN	35
12122	250	16	5	NaN	NaN	NaN	NaN	35
12211	253	NaN	5	NaN	NaN	NaN	NaN	35
12212	252	16.666666670000001	5	NaN	NaN	NaN	NaN	35
12221	253	NaN	5	NaN	NaN	NaN	NaN	35
12222	253	NaN	5	NaN	NaN	NaN	NaN	35
121221	253	NaN	6	NaN	NaN	NaN	NaN	35
121222	253	NaN	6	NaN	NaN	NaN	NaN	35
122121	253	NaN	6	NaN	NaN	NaN	NaN	35
122122	253	NaN	6	NaN	NaN	NaN	NaN	35
1	80	NaN	1	NaN	NaN	NaN	NaN	36
11	142	20.666666670000001	2	NaN	NaN	NaN	NaN	36
12	135	18.333333329999999	2	NaN	NaN	NaN	NaN	36
111	205	21	3	NaN	NaN	NaN	NaN	36
112	250	NaN	3	NaN	NaN	NaN	NaN	36
121	250	NaN	3	NaN	NaN	NaN	NaN	36
122	196	20.333333329999999	3	NaN	NaN	NaN	NaN	36
1111	250	NaN	4	NaN	NaN	NaN	NaN	36
1112	250	NaN	4	NaN	NaN	NaN	NaN	36
1221	250	NaN	4	NaN	NaN	NaN	NaN	36
1222	245	16.333333329999999	4	NaN	NaN	NaN	NaN	36
12221	250	NaN	5	NaN	NaN	NaN	NaN	36
12222	250	NaN	5	NaN	NaN	NaN	NaN	36
