# Supplementary material for: Asymmetric division events promote variability in cell cycle duration in animal cells and Escherichia coli
Source: Nat Commun. 2019 Apr 23;10:1901. doi: 10.1038/s41467-019-09413-5 (PMC6478688; doi:10.1038/s41467-019-09413-5)
Supplement: Supplementary file 9 — Supplementary Data 4 [file 41467_2019_9413_MOESM9_ESM.txt]

1	32	NaN	1	NaN	NaN	NaN	NaN	1
11	133	25.25	2	NaN	NaN	NaN	NaN	1
12	150	29.5	2	NaN	NaN	NaN	NaN	1
111	201	17	3	NaN	NaN	NaN	NaN	1
112	189	14	3	NaN	NaN	NaN	NaN	1
121	214	16	3	NaN	NaN	NaN	NaN	1
122	199	12.25	3	NaN	NaN	NaN	NaN	1
1111	255	NaN	4	NaN	NaN	NaN	NaN	1
1112	255	NaN	4	NaN	NaN	NaN	NaN	1
1121	255	NaN	4	NaN	NaN	NaN	NaN	1
1122	255	NaN	4	NaN	NaN	NaN	NaN	1
1211	255	NaN	4	NaN	NaN	NaN	NaN	1
1212	255	NaN	4	NaN	NaN	NaN	NaN	1
1221	255	NaN	4	NaN	NaN	NaN	NaN	1
1222	255	NaN	4	NaN	NaN	NaN	NaN	1
1	44	NaN	1	NaN	NaN	NaN	NaN	2
11	146	25.5	2	NaN	NaN	NaN	NaN	2
12	97	13.25	2	NaN	NaN	NaN	NaN	2
111	200	13.5	3	NaN	NaN	NaN	NaN	2
112	211	16.25	3	NaN	NaN	NaN	NaN	2
121	255	NaN	3	NaN	NaN	NaN	NaN	2
122	148	12.75	3	NaN	NaN	NaN	NaN	2
1111	255	NaN	4	NaN	NaN	NaN	NaN	2
1112	255	NaN	4	NaN	NaN	NaN	NaN	2
1121	255	NaN	4	NaN	NaN	NaN	NaN	2
1122	255	NaN	4	NaN	NaN	NaN	NaN	2
1221	212	16	4	NaN	NaN	NaN	NaN	2
1222	214	16.5	4	NaN	NaN	NaN	NaN	2
12211	255	NaN	5	NaN	NaN	NaN	NaN	2
12212	255	NaN	5	NaN	NaN	NaN	NaN	2
12221	255	NaN	5	NaN	NaN	NaN	NaN	2
12222	255	NaN	5	NaN	NaN	NaN	NaN	2
1	46	NaN	1	NaN	NaN	NaN	NaN	3
11	125	19.75	2	NaN	NaN	NaN	NaN	3
12	114	17	2	NaN	NaN	NaN	NaN	3
111	207	20.5	3	NaN	NaN	NaN	NaN	3
112	197	18	3	NaN	NaN	NaN	NaN	3
121	183	17.25	3	NaN	NaN	NaN	NaN	3
122	251	NaN	3	NaN	NaN	NaN	NaN	3
1111	255	NaN	4	NaN	NaN	NaN	NaN	3
1112	255	NaN	4	NaN	NaN	NaN	NaN	3
1121	255	NaN	4	NaN	NaN	NaN	NaN	3
1122	255	NaN	4	NaN	NaN	NaN	NaN	3
1211	255	NaN	4	NaN	NaN	NaN	NaN	3
1212	255	NaN	4	NaN	NaN	NaN	NaN	3
1	59	NaN	1	NaN	NaN	NaN	NaN	4
11	134	18.75	2	NaN	NaN	NaN	NaN	4
12	140	20.25	2	NaN	NaN	NaN	NaN	4
111	189	13.75	3	NaN	NaN	NaN	NaN	4
112	190	14	3	NaN	NaN	NaN	NaN	4
121	186	11.5	3	NaN	NaN	NaN	NaN	4
122	197	14.25	3	NaN	NaN	NaN	NaN	4
1111	255	NaN	4	NaN	NaN	NaN	NaN	4
1112	255	NaN	4	NaN	NaN	NaN	NaN	4
1121	255	NaN	4	NaN	NaN	NaN	NaN	4
1122	255	NaN	4	NaN	NaN	NaN	NaN	4
1211	255	NaN	4	NaN	NaN	NaN	NaN	4
1212	255	NaN	4	NaN	NaN	NaN	NaN	4
1221	255	NaN	4	NaN	NaN	NaN	NaN	4
1222	255	NaN	4	NaN	NaN	NaN	NaN	4
1	16	NaN	1	NaN	NaN	NaN	NaN	5
11	98	20.5	2	NaN	NaN	NaN	NaN	5
12	85	17.25	2	NaN	NaN	NaN	NaN	5
111	153	13.75	3	NaN	NaN	NaN	NaN	5
112	166	17	3	NaN	NaN	NaN	NaN	5
121	139	13.5	3	NaN	NaN	NaN	NaN	5
122	153	17	3	NaN	NaN	NaN	NaN	5
1111	216	15.75	4	NaN	NaN	NaN	NaN	5
1112	211	14.5	4	NaN	NaN	NaN	NaN	5
1121	255	NaN	4	NaN	NaN	NaN	NaN	5
1122	255	NaN	4	NaN	NaN	NaN	NaN	5
1211	188	12.25	4	NaN	NaN	NaN	NaN	5
1212	189	12.5	4	NaN	NaN	NaN	NaN	5
1221	242	22.25	4	NaN	NaN	NaN	NaN	5
1222	255	NaN	4	NaN	NaN	NaN	NaN	5
11111	255	NaN	5	NaN	NaN	NaN	NaN	5
11112	255	NaN	5	NaN	NaN	NaN	NaN	5
11121	255	NaN	5	NaN	NaN	NaN	NaN	5
11122	255	NaN	5	NaN	NaN	NaN	NaN	5
12111	255	NaN	5	NaN	NaN	NaN	NaN	5
12112	255	NaN	5	NaN	NaN	NaN	NaN	5
12121	255	NaN	5	NaN	NaN	NaN	NaN	5
12122	255	NaN	5	NaN	NaN	NaN	NaN	5
12211	255	NaN	5	NaN	NaN	NaN	NaN	5
12212	255	NaN	5	NaN	NaN	NaN	NaN	5
1	11	NaN	1	NaN	NaN	NaN	NaN	6
11	102	22.75	2	NaN	NaN	NaN	NaN	6
12	90	19.75	2	NaN	NaN	NaN	NaN	6
111	176	18.5	3	NaN	NaN	NaN	NaN	6
112	175	18.25	3	NaN	NaN	NaN	NaN	6
121	158	17	3	NaN	NaN	NaN	NaN	6
122	150	15	3	NaN	NaN	NaN	NaN	6
1111	255	NaN	4	NaN	NaN	NaN	NaN	6
1112	255	NaN	4	NaN	NaN	NaN	NaN	6
1121	255	NaN	4	NaN	NaN	NaN	NaN	6
1122	255	NaN	4	NaN	NaN	NaN	NaN	6
1211	248	22.5	4	NaN	NaN	NaN	NaN	6
1212	255	NaN	4	NaN	NaN	NaN	NaN	6
1221	206	14	4	NaN	NaN	NaN	NaN	6
1222	206	14	4	NaN	NaN	NaN	NaN	6
12111	255	NaN	5	NaN	NaN	NaN	NaN	6
12112	255	NaN	5	NaN	NaN	NaN	NaN	6
12211	255	NaN	5	NaN	NaN	NaN	NaN	6
12212	255	NaN	5	NaN	NaN	NaN	NaN	6
12221	255	NaN	5	NaN	NaN	NaN	NaN	6
12222	255	NaN	5	NaN	NaN	NaN	NaN	6
1	19	NaN	1	NaN	NaN	NaN	NaN	7
11	89	17.5	2	NaN	NaN	NaN	NaN	7
12	93	18.5	2	NaN	NaN	NaN	NaN	7
111	151	15.5	3	NaN	NaN	NaN	NaN	7
112	142	13.25	3	NaN	NaN	NaN	NaN	7
121	159	16.5	3	NaN	NaN	NaN	NaN	7
122	156	15.75	3	NaN	NaN	NaN	NaN	7
1111	255	NaN	4	NaN	NaN	NaN	NaN	7
1112	214	15.75	4	NaN	NaN	NaN	NaN	7
1121	255	NaN	4	NaN	NaN	NaN	NaN	7
1122	205	15.75	4	NaN	NaN	NaN	NaN	7
1211	255	NaN	4	NaN	NaN	NaN	NaN	7
1212	255	NaN	4	NaN	NaN	NaN	NaN	7
1221	255	NaN	4	NaN	NaN	NaN	NaN	7
1222	224	17	4	NaN	NaN	NaN	NaN	7
11121	255	NaN	5	NaN	NaN	NaN	NaN	7
11122	255	NaN	5	NaN	NaN	NaN	NaN	7
11221	255	NaN	5	NaN	NaN	NaN	NaN	7
11222	255	NaN	5	NaN	NaN	NaN	NaN	7
12221	255	NaN	5	NaN	NaN	NaN	NaN	7
12222	255	NaN	5	NaN	NaN	NaN	NaN	7
1	55	NaN	1	NaN	NaN	NaN	NaN	8
11	135	19.75	2	NaN	NaN	NaN	NaN	8
12	149	23.25	2	NaN	NaN	NaN	NaN	8
111	186	12.75	3	NaN	NaN	NaN	NaN	8
112	185	12.5	3	NaN	NaN	NaN	NaN	8
121	210	15.25	3	NaN	NaN	NaN	NaN	8
122	211	15.5	3	NaN	NaN	NaN	NaN	8
1111	255	NaN	4	NaN	NaN	NaN	NaN	8
1112	255	NaN	4	NaN	NaN	NaN	NaN	8
1121	255	NaN	4	NaN	NaN	NaN	NaN	8
1122	255	NaN	4	NaN	NaN	NaN	NaN	8
1211	255	NaN	4	NaN	NaN	NaN	NaN	8
1212	255	NaN	4	NaN	NaN	NaN	NaN	8
1221	255	NaN	4	NaN	NaN	NaN	NaN	8
1222	255	NaN	4	NaN	NaN	NaN	NaN	8
1	21	NaN	1	NaN	NaN	NaN	NaN	9
11	100	19.75	2	NaN	NaN	NaN	NaN	9
12	97	19	2	NaN	NaN	NaN	NaN	9
111	155	13.75	3	NaN	NaN	NaN	NaN	9
112	152	13	3	NaN	NaN	NaN	NaN	9
121	151	13.5	3	NaN	NaN	NaN	NaN	9
122	156	14.75	3	NaN	NaN	NaN	NaN	9
1111	214	14.75	4	NaN	NaN	NaN	NaN	9
1112	231	19	4	NaN	NaN	NaN	NaN	9
1121	255	NaN	4	NaN	NaN	NaN	NaN	9
1122	225	18.25	4	NaN	NaN	NaN	NaN	9
1211	208	14.25	4	NaN	NaN	NaN	NaN	9
1212	255	NaN	4	NaN	NaN	NaN	NaN	9
1221	216	15	4	NaN	NaN	NaN	NaN	9
1222	255	NaN	4	NaN	NaN	NaN	NaN	9
11111	255	NaN	5	NaN	NaN	NaN	NaN	9
11112	255	NaN	5	NaN	NaN	NaN	NaN	9
11121	255	NaN	5	NaN	NaN	NaN	NaN	9
11122	255	NaN	5	NaN	NaN	NaN	NaN	9
11221	255	NaN	5	NaN	NaN	NaN	NaN	9
11222	255	NaN	5	NaN	NaN	NaN	NaN	9
12111	255	NaN	5	NaN	NaN	NaN	NaN	9
12112	228	5	5	NaN	NaN	NaN	NaN	9
12211	255	NaN	5	NaN	NaN	NaN	NaN	9
12212	255	NaN	5	NaN	NaN	NaN	NaN	9
121121	255	NaN	6	NaN	NaN	NaN	NaN	9
121122	255	NaN	6	NaN	NaN	NaN	NaN	9
1	33	NaN	1	NaN	NaN	NaN	NaN	10
11	115	20.5	2	NaN	NaN	NaN	NaN	10
12	117	21	2	NaN	NaN	NaN	NaN	10
111	194	19.75	3	NaN	NaN	NaN	NaN	10
112	170	13.75	3	NaN	NaN	NaN	NaN	10
121	170	13.25	3	NaN	NaN	NaN	NaN	10
122	195	19.5	3	NaN	NaN	NaN	NaN	10
1111	255	NaN	4	NaN	NaN	NaN	NaN	10
1112	255	NaN	4	NaN	NaN	NaN	NaN	10
1121	254	21	4	NaN	NaN	NaN	NaN	10
1122	255	NaN	4	NaN	NaN	NaN	NaN	10
1211	251	20.25	4	NaN	NaN	NaN	NaN	10
1212	252	20.5	4	NaN	NaN	NaN	NaN	10
1221	255	NaN	4	NaN	NaN	NaN	NaN	10
1222	255	NaN	4	NaN	NaN	NaN	NaN	10
11211	255	NaN	5	NaN	NaN	NaN	NaN	10
11212	255	NaN	5	NaN	NaN	NaN	NaN	10
12111	255	NaN	5	NaN	NaN	NaN	NaN	10
12112	255	NaN	5	NaN	NaN	NaN	NaN	10
12121	255	NaN	5	NaN	NaN	NaN	NaN	10
12122	255	NaN	5	NaN	NaN	NaN	NaN	10
1	22	NaN	1	NaN	NaN	NaN	NaN	11
11	96	18.5	2	NaN	NaN	NaN	NaN	11
12	108	21.5	2	NaN	NaN	NaN	NaN	11
111	144	12	3	NaN	NaN	NaN	NaN	11
112	144	12	3	NaN	NaN	NaN	NaN	11
121	159	12.75	3	NaN	NaN	NaN	NaN	11
122	158	12.5	3	NaN	NaN	NaN	NaN	11
1111	203	14.75	4	NaN	NaN	NaN	NaN	11
1112	197	13.25	4	NaN	NaN	NaN	NaN	11
1121	197	13.25	4	NaN	NaN	NaN	NaN	11
1122	197	13.25	4	NaN	NaN	NaN	NaN	11
1211	208	12.25	4	NaN	NaN	NaN	NaN	11
1212	213	13.5	4	NaN	NaN	NaN	NaN	11
1221	208	12.5	4	NaN	NaN	NaN	NaN	11
1222	210	13	4	NaN	NaN	NaN	NaN	11
11111	302	NaN	5	NaN	NaN	NaN	NaN	11
11112	284	20.25	5	NaN	NaN	NaN	NaN	11
11121	302	NaN	5	NaN	NaN	NaN	NaN	11
11122	271	18.5	5	NaN	NaN	NaN	NaN	11
11211	291	23.5	5	NaN	NaN	NaN	NaN	11
11212	270	18.25	5	NaN	NaN	NaN	NaN	11
11221	266	17.25	5	NaN	NaN	NaN	NaN	11
11222	261	16	5	NaN	NaN	NaN	NaN	11
12111	288	20	5	NaN	NaN	NaN	NaN	11
12112	302	NaN	5	NaN	NaN	NaN	NaN	11
12121	302	NaN	5	NaN	NaN	NaN	NaN	11
12122	302	NaN	5	NaN	NaN	NaN	NaN	11
12211	290	20.5	5	NaN	NaN	NaN	NaN	11
12212	286	19.5	5	NaN	NaN	NaN	NaN	11
12221	302	NaN	5	NaN	NaN	NaN	NaN	11
12222	300	22.5	5	NaN	NaN	NaN	NaN	11
111121	302	NaN	6	NaN	NaN	NaN	NaN	11
111122	302	NaN	6	NaN	NaN	NaN	NaN	11
111221	302	NaN	6	NaN	NaN	NaN	NaN	11
111222	302	NaN	6	NaN	NaN	NaN	NaN	11
112111	302	NaN	6	NaN	NaN	NaN	NaN	11
112112	302	NaN	6	NaN	NaN	NaN	NaN	11
112121	302	NaN	6	NaN	NaN	NaN	NaN	11
112122	302	NaN	6	NaN	NaN	NaN	NaN	11
112211	302	NaN	6	NaN	NaN	NaN	NaN	11
112212	302	NaN	6	NaN	NaN	NaN	NaN	11
112221	302	NaN	6	NaN	NaN	NaN	NaN	11
112222	302	NaN	6	NaN	NaN	NaN	NaN	11
121111	302	NaN	6	NaN	NaN	NaN	NaN	11
121112	302	NaN	6	NaN	NaN	NaN	NaN	11
122111	302	NaN	6	NaN	NaN	NaN	NaN	11
122112	302	NaN	6	NaN	NaN	NaN	NaN	11
122121	302	NaN	6	NaN	NaN	NaN	NaN	11
122122	302	NaN	6	NaN	NaN	NaN	NaN	11
122221	302	NaN	6	NaN	NaN	NaN	NaN	11
122222	302	NaN	6	NaN	NaN	NaN	NaN	11
1	4	NaN	1	NaN	NaN	NaN	NaN	12
11	67	15.75	2	NaN	NaN	NaN	NaN	12
12	78	18.5	2	NaN	NaN	NaN	NaN	12
111	116	12.25	3	NaN	NaN	NaN	NaN	12
112	114	11.75	3	NaN	NaN	NaN	NaN	12
121	129	12.75	3	NaN	NaN	NaN	NaN	12
122	144	16.5	3	NaN	NaN	NaN	NaN	12
1111	163	11.75	4	NaN	NaN	NaN	NaN	12
1112	166	12.5	4	NaN	NaN	NaN	NaN	12
1121	167	13.25	4	NaN	NaN	NaN	NaN	12
1122	160	11.5	4	NaN	NaN	NaN	NaN	12
1211	183	13.5	4	NaN	NaN	NaN	NaN	12
1212	182	13.25	4	NaN	NaN	NaN	NaN	12
1221	214	17.5	4	NaN	NaN	NaN	NaN	12
1222	197	13.25	4	NaN	NaN	NaN	NaN	12
11111	227	16	5	NaN	NaN	NaN	NaN	12
11112	225	15.5	5	NaN	NaN	NaN	NaN	12
11121	228	15.5	5	NaN	NaN	NaN	NaN	12
11122	222	14	5	NaN	NaN	NaN	NaN	12
11211	221	13.5	5	NaN	NaN	NaN	NaN	12
11212	218	12.75	5	NaN	NaN	NaN	NaN	12
11221	217	14.25	5	NaN	NaN	NaN	NaN	12
11222	206	11.5	5	NaN	NaN	NaN	NaN	12
12111	237	13.5	5	NaN	NaN	NaN	NaN	12
12112	242	14.75	5	NaN	NaN	NaN	NaN	12
12121	230	12	5	NaN	NaN	NaN	NaN	12
12122	238	14	5	NaN	NaN	NaN	NaN	12
12211	302	NaN	5	NaN	NaN	NaN	NaN	12
12212	302	NaN	5	NaN	NaN	NaN	NaN	12
12221	250	13.25	5	NaN	NaN	NaN	NaN	12
12222	263	16.5	5	NaN	NaN	NaN	NaN	12
111111	302	NaN	6	NaN	NaN	NaN	NaN	12
111112	302	NaN	6	NaN	NaN	NaN	NaN	12
111121	302	NaN	6	NaN	NaN	NaN	NaN	12
111122	302	NaN	6	NaN	NaN	NaN	NaN	12
111211	302	NaN	6	NaN	NaN	NaN	NaN	12
111212	302	NaN	6	NaN	NaN	NaN	NaN	12
111221	302	NaN	6	NaN	NaN	NaN	NaN	12
111222	302	NaN	6	NaN	NaN	NaN	NaN	12
112111	302	NaN	6	NaN	NaN	NaN	NaN	12
112112	302	NaN	6	NaN	NaN	NaN	NaN	12
112121	302	NaN	6	NaN	NaN	NaN	NaN	12
112122	302	NaN	6	NaN	NaN	NaN	NaN	12
112211	302	NaN	6	NaN	NaN	NaN	NaN	12
112212	302	NaN	6	NaN	NaN	NaN	NaN	12
112221	268	15.5	6	NaN	NaN	NaN	NaN	12
112222	274	17	6	NaN	NaN	NaN	NaN	12
121111	302	NaN	6	NaN	NaN	NaN	NaN	12
121112	302	NaN	6	NaN	NaN	NaN	NaN	12
121121	302	NaN	6	NaN	NaN	NaN	NaN	12
121122	302	NaN	6	NaN	NaN	NaN	NaN	12
121211	302	NaN	6	NaN	NaN	NaN	NaN	12
121212	302	NaN	6	NaN	NaN	NaN	NaN	12
121221	302	NaN	6	NaN	NaN	NaN	NaN	12
121222	302	NaN	6	NaN	NaN	NaN	NaN	12
122211	295	11.25	6	NaN	NaN	NaN	NaN	12
122212	302	NaN	6	NaN	NaN	NaN	NaN	12
122221	302	NaN	6	NaN	NaN	NaN	NaN	12
122222	302	NaN	6	NaN	NaN	NaN	NaN	12
1122211	302	NaN	7	NaN	NaN	NaN	NaN	12
1122212	302	NaN	7	NaN	NaN	NaN	NaN	12
1122221	302	NaN	7	NaN	NaN	NaN	NaN	12
1122222	302	NaN	7	NaN	NaN	NaN	NaN	12
1222111	302	NaN	7	NaN	NaN	NaN	NaN	12
1222112	302	NaN	7	NaN	NaN	NaN	NaN	12
1	4	NaN	1	NaN	NaN	NaN	NaN	13
11	121	29.25	2	NaN	NaN	NaN	NaN	13
12	121	29.25	2	NaN	NaN	NaN	NaN	13
111	180	14.75	3	NaN	NaN	NaN	NaN	13
112	177	14	3	NaN	NaN	NaN	NaN	13
121	163	10.5	3	NaN	NaN	NaN	NaN	13
122	175	13.5	3	NaN	NaN	NaN	NaN	13
1111	237	14.25	4	NaN	NaN	NaN	NaN	13
1112	235	13.75	4	NaN	NaN	NaN	NaN	13
1121	235	14.5	4	NaN	NaN	NaN	NaN	13
1122	231	13.5	4	NaN	NaN	NaN	NaN	13
1211	213	12.5	4	NaN	NaN	NaN	NaN	13
1212	214	12.75	4	NaN	NaN	NaN	NaN	13
1221	239	16	4	NaN	NaN	NaN	NaN	13
1222	236	15.25	4	NaN	NaN	NaN	NaN	13
11111	302	NaN	5	NaN	NaN	NaN	NaN	13
11112	302	NaN	5	NaN	NaN	NaN	NaN	13
11121	242	NaN	5	NaN	NaN	NaN	NaN	13
11122	287	13	5	NaN	NaN	NaN	NaN	13
11211	302	NaN	5	NaN	NaN	NaN	NaN	13
11212	302	NaN	5	NaN	NaN	NaN	NaN	13
11221	302	NaN	5	NaN	NaN	NaN	NaN	13
11222	302	NaN	5	NaN	NaN	NaN	NaN	13
12111	302	NaN	5	NaN	NaN	NaN	NaN	13
12112	302	NaN	5	NaN	NaN	NaN	NaN	13
12121	302	NaN	5	NaN	NaN	NaN	NaN	13
12122	302	NaN	5	NaN	NaN	NaN	NaN	13
12211	302	NaN	5	NaN	NaN	NaN	NaN	13
12212	302	NaN	5	NaN	NaN	NaN	NaN	13
12221	302	NaN	5	NaN	NaN	NaN	NaN	13
12222	302	NaN	5	NaN	NaN	NaN	NaN	13
111221	288	NaN	6	NaN	NaN	NaN	NaN	13
111222	302	NaN	6	NaN	NaN	NaN	NaN	13
1	29	NaN	1	NaN	NaN	NaN	NaN	14
11	109	20	2	NaN	NaN	NaN	NaN	14
12	94	16.25	2	NaN	NaN	NaN	NaN	14
111	164	13.75	3	NaN	NaN	NaN	NaN	14
112	179	17.5	3	NaN	NaN	NaN	NaN	14
121	144	12.5	3	NaN	NaN	NaN	NaN	14
122	136	10.5	3	NaN	NaN	NaN	NaN	14
1111	256	23	4	NaN	NaN	NaN	NaN	14
1112	227	15.75	4	NaN	NaN	NaN	NaN	14
1121	272	NaN	4	NaN	NaN	NaN	NaN	14
1122	272	NaN	4	NaN	NaN	NaN	NaN	14
1211	200	14	4	NaN	NaN	NaN	NaN	14
1212	195	12.75	4	NaN	NaN	NaN	NaN	14
1221	187	12.75	4	NaN	NaN	NaN	NaN	14
1222	192	14	4	NaN	NaN	NaN	NaN	14
11111	272	NaN	5	NaN	NaN	NaN	NaN	14
11112	272	NaN	5	NaN	NaN	NaN	NaN	14
11121	272	NaN	5	NaN	NaN	NaN	NaN	14
11122	272	NaN	5	NaN	NaN	NaN	NaN	14
12111	272	NaN	5	NaN	NaN	NaN	NaN	14
12112	272	NaN	5	NaN	NaN	NaN	NaN	14
12121	268	18.25	5	NaN	NaN	NaN	NaN	14
12122	260	16.25	5	NaN	NaN	NaN	NaN	14
12211	250	15.75	5	NaN	NaN	NaN	NaN	14
12212	242	13.75	5	NaN	NaN	NaN	NaN	14
12221	272	NaN	5	NaN	NaN	NaN	NaN	14
12222	272	NaN	5	NaN	NaN	NaN	NaN	14
121211	272	NaN	6	NaN	NaN	NaN	NaN	14
121212	272	NaN	6	NaN	NaN	NaN	NaN	14
121221	272	NaN	6	NaN	NaN	NaN	NaN	14
121222	268	2	6	NaN	NaN	NaN	NaN	14
122111	272	NaN	6	NaN	NaN	NaN	NaN	14
122112	272	NaN	6	NaN	NaN	NaN	NaN	14
122121	261	NaN	6	NaN	NaN	NaN	NaN	14
122122	261	NaN	6	NaN	NaN	NaN	NaN	14
1212221	272	NaN	7	NaN	NaN	NaN	NaN	14
1212222	272	NaN	7	NaN	NaN	NaN	NaN	14
1	42	NaN	1	NaN	NaN	NaN	NaN	15
11	134	23	2	NaN	NaN	NaN	NaN	15
12	152	27.5	2	NaN	NaN	NaN	NaN	15
111	211	19.25	3	NaN	NaN	NaN	NaN	15
112	191	14.25	3	NaN	NaN	NaN	NaN	15
121	221	17.25	3	NaN	NaN	NaN	NaN	15
122	226	18.5	3	NaN	NaN	NaN	NaN	15
1111	252	NaN	4	NaN	NaN	NaN	NaN	15
1112	302	NaN	4	NaN	NaN	NaN	NaN	15
1121	273	20.5	4	NaN	NaN	NaN	NaN	15
1122	252	NaN	4	NaN	NaN	NaN	NaN	15
1211	302	NaN	4	NaN	NaN	NaN	NaN	15
1212	302	NaN	4	NaN	NaN	NaN	NaN	15
1221	302	NaN	4	NaN	NaN	NaN	NaN	15
1222	302	NaN	4	NaN	NaN	NaN	NaN	15
11211	302	NaN	5	NaN	NaN	NaN	NaN	15
11212	286	NaN	5	NaN	NaN	NaN	NaN	15
1	23	NaN	1	NaN	NaN	NaN	NaN	16
11	87	16	2	NaN	NaN	NaN	NaN	16
12	85	15.5	2	NaN	NaN	NaN	NaN	16
111	139	13	3	NaN	NaN	NaN	NaN	16
112	136	12.25	3	NaN	NaN	NaN	NaN	16
121	130	11.25	3	NaN	NaN	NaN	NaN	16
122	128	10.75	3	NaN	NaN	NaN	NaN	16
1111	187	12	4	NaN	NaN	NaN	NaN	16
1112	188	12.25	4	NaN	NaN	NaN	NaN	16
1121	191	13.75	4	NaN	NaN	NaN	NaN	16
1122	191	13.75	4	NaN	NaN	NaN	NaN	16
1211	182	13	4	NaN	NaN	NaN	NaN	16
1212	194	16	4	NaN	NaN	NaN	NaN	16
1221	180	13	4	NaN	NaN	NaN	NaN	16
1222	179	12.75	4	NaN	NaN	NaN	NaN	16
11111	260	NaN	5	NaN	NaN	NaN	NaN	16
11112	260	NaN	5	NaN	NaN	NaN	NaN	16
11121	260	NaN	5	NaN	NaN	NaN	NaN	16
11122	260	NaN	5	NaN	NaN	NaN	NaN	16
11211	260	NaN	5	NaN	NaN	NaN	NaN	16
11212	256	16.25	5	NaN	NaN	NaN	NaN	16
11221	256	16.25	5	NaN	NaN	NaN	NaN	16
11222	260	NaN	5	NaN	NaN	NaN	NaN	16
12111	256	18.5	5	NaN	NaN	NaN	NaN	16
12112	236	13.5	5	NaN	NaN	NaN	NaN	16
12121	258	16	5	NaN	NaN	NaN	NaN	16
12122	260	NaN	5	NaN	NaN	NaN	NaN	16
12211	248	17	5	NaN	NaN	NaN	NaN	16
12212	245	16.25	5	NaN	NaN	NaN	NaN	16
12221	245	16.5	5	NaN	NaN	NaN	NaN	16
12222	248	17.25	5	NaN	NaN	NaN	NaN	16
112121	260	NaN	6	NaN	NaN	NaN	NaN	16
112122	260	NaN	6	NaN	NaN	NaN	NaN	16
112211	260	NaN	6	NaN	NaN	NaN	NaN	16
112212	260	NaN	6	NaN	NaN	NaN	NaN	16
121111	260	NaN	6	NaN	NaN	NaN	NaN	16
121112	260	NaN	6	NaN	NaN	NaN	NaN	16
121121	260	NaN	6	NaN	NaN	NaN	NaN	16
121122	260	NaN	6	NaN	NaN	NaN	NaN	16
121211	260	NaN	6	NaN	NaN	NaN	NaN	16
121212	260	NaN	6	NaN	NaN	NaN	NaN	16
122111	260	NaN	6	NaN	NaN	NaN	NaN	16
122112	260	NaN	6	NaN	NaN	NaN	NaN	16
122121	260	NaN	6	NaN	NaN	NaN	NaN	16
122122	260	NaN	6	NaN	NaN	NaN	NaN	16
122211	260	NaN	6	NaN	NaN	NaN	NaN	16
122212	260	NaN	6	NaN	NaN	NaN	NaN	16
122221	260	NaN	6	NaN	NaN	NaN	NaN	16
122222	260	NaN	6	NaN	NaN	NaN	NaN	16
1	11	NaN	1	NaN	NaN	NaN	NaN	17
11	80	17.25	2	NaN	NaN	NaN	NaN	17
12	99	22	2	NaN	NaN	NaN	NaN	17
111	137	14.25	3	NaN	NaN	NaN	NaN	17
112	150	17.5	3	NaN	NaN	NaN	NaN	17
121	145	11.5	3	NaN	NaN	NaN	NaN	17
122	144	11.25	3	NaN	NaN	NaN	NaN	17
1111	197	15	4	NaN	NaN	NaN	NaN	17
1112	201	16	4	NaN	NaN	NaN	NaN	17
1121	223	18.25	4	NaN	NaN	NaN	NaN	17
1122	214	16	4	NaN	NaN	NaN	NaN	17
1211	198	13.25	4	NaN	NaN	NaN	NaN	17
1212	220	18.75	4	NaN	NaN	NaN	NaN	17
1221	206	15.5	4	NaN	NaN	NaN	NaN	17
1222	193	12.25	4	NaN	NaN	NaN	NaN	17
11111	260	NaN	5	NaN	NaN	NaN	NaN	17
11112	260	NaN	5	NaN	NaN	NaN	NaN	17
11121	260	NaN	5	NaN	NaN	NaN	NaN	17
11122	260	NaN	5	NaN	NaN	NaN	NaN	17
11211	260	NaN	5	NaN	NaN	NaN	NaN	17
11212	260	NaN	5	NaN	NaN	NaN	NaN	17
11221	260	NaN	5	NaN	NaN	NaN	NaN	17
11222	260	NaN	5	NaN	NaN	NaN	NaN	17
12111	260	NaN	5	NaN	NaN	NaN	NaN	17
12112	260	NaN	5	NaN	NaN	NaN	NaN	17
12121	260	NaN	5	NaN	NaN	NaN	NaN	17
12122	260	NaN	5	NaN	NaN	NaN	NaN	17
12211	260	NaN	5	NaN	NaN	NaN	NaN	17
12212	260	NaN	5	NaN	NaN	NaN	NaN	17
12221	260	NaN	5	NaN	NaN	NaN	NaN	17
12222	260	NaN	5	NaN	NaN	NaN	NaN	17
1	46	NaN	1	NaN	NaN	NaN	NaN	18
11	113	16.75	2	NaN	NaN	NaN	NaN	18
12	105	14.75	2	NaN	NaN	NaN	NaN	18
111	166	13.25	3	NaN	NaN	NaN	NaN	18
112	168	13.75	3	NaN	NaN	NaN	NaN	18
121	154	12.25	3	NaN	NaN	NaN	NaN	18
122	175	17.5	3	NaN	NaN	NaN	NaN	18
1111	256	22.5	4	NaN	NaN	NaN	NaN	18
1112	260	NaN	4	NaN	NaN	NaN	NaN	18
1121	256	22	4	NaN	NaN	NaN	NaN	18
1122	230	15.5	4	NaN	NaN	NaN	NaN	18
1211	206	13	4	NaN	NaN	NaN	NaN	18
1212	216	15.5	4	NaN	NaN	NaN	NaN	18
1221	239	16	4	NaN	NaN	NaN	NaN	18
1222	260	NaN	4	NaN	NaN	NaN	NaN	18
11111	260	NaN	5	NaN	NaN	NaN	NaN	18
11112	260	NaN	5	NaN	NaN	NaN	NaN	18
11211	260	NaN	5	NaN	NaN	NaN	NaN	18
11212	260	NaN	5	NaN	NaN	NaN	NaN	18
11221	260	NaN	5	NaN	NaN	NaN	NaN	18
11222	260	NaN	5	NaN	NaN	NaN	NaN	18
12111	260	NaN	5	NaN	NaN	NaN	NaN	18
12112	249	10.75	5	NaN	NaN	NaN	NaN	18
12121	260	NaN	5	NaN	NaN	NaN	NaN	18
12122	260	NaN	5	NaN	NaN	NaN	NaN	18
12211	260	NaN	5	NaN	NaN	NaN	NaN	18
12212	260	NaN	5	NaN	NaN	NaN	NaN	18
121121	260	NaN	6	NaN	NaN	NaN	NaN	18
121122	260	NaN	6	NaN	NaN	NaN	NaN	18
1	25	NaN	1	NaN	NaN	NaN	NaN	19
11	113	22	2	NaN	NaN	NaN	NaN	19
12	106	20.25	2	NaN	NaN	NaN	NaN	19
111	179	16.5	3	NaN	NaN	NaN	NaN	19
112	170	14.25	3	NaN	NaN	NaN	NaN	19
121	170	16	3	NaN	NaN	NaN	NaN	19
122	166	15	3	NaN	NaN	NaN	NaN	19
1111	260	NaN	4	NaN	NaN	NaN	NaN	19
1112	260	NaN	4	NaN	NaN	NaN	NaN	19
1121	239	17.25	4	NaN	NaN	NaN	NaN	19
1122	260	NaN	4	NaN	NaN	NaN	NaN	19
1211	225	13.75	4	NaN	NaN	NaN	NaN	19
1212	233	15.75	4	NaN	NaN	NaN	NaN	19
1221	234	17	4	NaN	NaN	NaN	NaN	19
1222	235	17.25	4	NaN	NaN	NaN	NaN	19
11211	260	NaN	5	NaN	NaN	NaN	NaN	19
11212	260	NaN	5	NaN	NaN	NaN	NaN	19
12111	260	NaN	5	NaN	NaN	NaN	NaN	19
12112	260	NaN	5	NaN	NaN	NaN	NaN	19
12121	260	NaN	5	NaN	NaN	NaN	NaN	19
12122	257	6	5	NaN	NaN	NaN	NaN	19
12211	260	NaN	5	NaN	NaN	NaN	NaN	19
12212	260	NaN	5	NaN	NaN	NaN	NaN	19
12221	260	NaN	5	NaN	NaN	NaN	NaN	19
12222	260	NaN	5	NaN	NaN	NaN	NaN	19
121221	260	NaN	6	NaN	NaN	NaN	NaN	19
121222	260	NaN	6	NaN	NaN	NaN	NaN	19
1	6	NaN	1	NaN	NaN	NaN	NaN	20
11	66	15	2	NaN	NaN	NaN	NaN	20
12	76	17.5	2	NaN	NaN	NaN	NaN	20
111	115	12.25	3	NaN	NaN	NaN	NaN	20
112	117	12.75	3	NaN	NaN	NaN	NaN	20
121	128	13	3	NaN	NaN	NaN	NaN	20
122	132	14	3	NaN	NaN	NaN	NaN	20
1111	175	15	4	NaN	NaN	NaN	NaN	20
1112	180	16.25	4	NaN	NaN	NaN	NaN	20
1121	171	13.5	4	NaN	NaN	NaN	NaN	20
1122	172	13.75	4	NaN	NaN	NaN	NaN	20
1211	194	16.5	4	NaN	NaN	NaN	NaN	20
1212	189	15.25	4	NaN	NaN	NaN	NaN	20
1221	195	15.75	4	NaN	NaN	NaN	NaN	20
1222	193	15.25	4	NaN	NaN	NaN	NaN	20
11111	260	NaN	5	NaN	NaN	NaN	NaN	20
11112	260	NaN	5	NaN	NaN	NaN	NaN	20
11121	260	NaN	5	NaN	NaN	NaN	NaN	20
11122	260	NaN	5	NaN	NaN	NaN	NaN	20
11211	243	18	5	NaN	NaN	NaN	NaN	20
11212	260	NaN	5	NaN	NaN	NaN	NaN	20
11221	253	20.25	5	NaN	NaN	NaN	NaN	20
11222	260	NaN	5	NaN	NaN	NaN	NaN	20
12111	260	NaN	5	NaN	NaN	NaN	NaN	20
12112	260	NaN	5	NaN	NaN	NaN	NaN	20
12121	260	NaN	5	NaN	NaN	NaN	NaN	20
12122	260	NaN	5	NaN	NaN	NaN	NaN	20
12211	260	NaN	5	NaN	NaN	NaN	NaN	20
12212	260	NaN	5	NaN	NaN	NaN	NaN	20
12221	260	NaN	5	NaN	NaN	NaN	NaN	20
12222	260	NaN	5	NaN	NaN	NaN	NaN	20
112111	260	NaN	6	NaN	NaN	NaN	NaN	20
112112	260	NaN	6	NaN	NaN	NaN	NaN	20
112211	260	NaN	6	NaN	NaN	NaN	NaN	20
112212	260	NaN	6	NaN	NaN	NaN	NaN	20
1	4	NaN	1	NaN	NaN	NaN	NaN	21
11	79	18.75	2	NaN	NaN	NaN	NaN	21
12	86	20.5	2	NaN	NaN	NaN	NaN	21
111	133	13.5	3	NaN	NaN	NaN	NaN	21
112	129	12.5	3	NaN	NaN	NaN	NaN	21
121	137	12.75	3	NaN	NaN	NaN	NaN	21
122	144	14.5	3	NaN	NaN	NaN	NaN	21
1111	189	14	4	NaN	NaN	NaN	NaN	21
1112	194	15.25	4	NaN	NaN	NaN	NaN	21
1121	190	15.25	4	NaN	NaN	NaN	NaN	21
1122	192	15.75	4	NaN	NaN	NaN	NaN	21
1211	204	16.75	4	NaN	NaN	NaN	NaN	21
1212	188	12.75	4	NaN	NaN	NaN	NaN	21
1221	208	16	4	NaN	NaN	NaN	NaN	21
1222	203	14.75	4	NaN	NaN	NaN	NaN	21
11111	260	NaN	5	NaN	NaN	NaN	NaN	21
11112	260	NaN	5	NaN	NaN	NaN	NaN	21
11121	260	NaN	5	NaN	NaN	NaN	NaN	21
11122	260	NaN	5	NaN	NaN	NaN	NaN	21
11211	260	NaN	5	NaN	NaN	NaN	NaN	21
11212	260	NaN	5	NaN	NaN	NaN	NaN	21
11221	260	NaN	5	NaN	NaN	NaN	NaN	21
11222	260	NaN	5	NaN	NaN	NaN	NaN	21
12111	260	NaN	5	NaN	NaN	NaN	NaN	21
12112	260	NaN	5	NaN	NaN	NaN	NaN	21
12121	260	NaN	5	NaN	NaN	NaN	NaN	21
12122	260	NaN	5	NaN	NaN	NaN	NaN	21
12211	260	NaN	5	NaN	NaN	NaN	NaN	21
12212	260	NaN	5	NaN	NaN	NaN	NaN	21
12221	260	NaN	5	NaN	NaN	NaN	NaN	21
12222	260	NaN	5	NaN	NaN	NaN	NaN	21
1	78	NaN	1	NaN	NaN	NaN	NaN	22
11	143	16.25	2	NaN	NaN	NaN	NaN	22
12	143	16.25	2	NaN	NaN	NaN	NaN	22
111	200	14.25	3	NaN	NaN	NaN	NaN	22
112	208	16.25	3	NaN	NaN	NaN	NaN	22
121	218	18.75	3	NaN	NaN	NaN	NaN	22
122	202	14.75	3	NaN	NaN	NaN	NaN	22
1111	302	NaN	4	NaN	NaN	NaN	NaN	22
1112	302	NaN	4	NaN	NaN	NaN	NaN	22
1121	302	NaN	4	NaN	NaN	NaN	NaN	22
1122	302	NaN	4	NaN	NaN	NaN	NaN	22
1211	302	NaN	4	NaN	NaN	NaN	NaN	22
1212	302	NaN	4	NaN	NaN	NaN	NaN	22
1221	302	NaN	4	NaN	NaN	NaN	NaN	22
1222	301	24.75	4	NaN	NaN	NaN	NaN	22
12221	302	NaN	5	NaN	NaN	NaN	NaN	22
12222	302	NaN	5	NaN	NaN	NaN	NaN	22
1	3	NaN	1	NaN	NaN	NaN	NaN	23
11	77	18.5	2	NaN	NaN	NaN	NaN	23
12	72	17.25	2	NaN	NaN	NaN	NaN	23
111	141	16	3	NaN	NaN	NaN	NaN	23
112	126	12.25	3	NaN	NaN	NaN	NaN	23
121	122	12.5	3	NaN	NaN	NaN	NaN	23
122	135	15.75	3	NaN	NaN	NaN	NaN	23
1111	234	23.25	4	NaN	NaN	NaN	NaN	23
1112	243	25.5	4	NaN	NaN	NaN	NaN	23
1121	189	15.75	4	NaN	NaN	NaN	NaN	23
1122	207	20.25	4	NaN	NaN	NaN	NaN	23
1211	168	11.5	4	NaN	NaN	NaN	NaN	23
1212	170	12	4	NaN	NaN	NaN	NaN	23
1221	201	16.5	4	NaN	NaN	NaN	NaN	23
1222	197	15.5	4	NaN	NaN	NaN	NaN	23
11111	284	NaN	5	NaN	NaN	NaN	NaN	23
11112	284	NaN	5	NaN	NaN	NaN	NaN	23
11121	284	NaN	5	NaN	NaN	NaN	NaN	23
11122	284	NaN	5	NaN	NaN	NaN	NaN	23
11211	284	NaN	5	NaN	NaN	NaN	NaN	23
11212	255	16.5	5	NaN	NaN	NaN	NaN	23
11221	275	17	5	NaN	NaN	NaN	NaN	23
11222	284	NaN	5	NaN	NaN	NaN	NaN	23
12111	240	18	5	NaN	NaN	NaN	NaN	23
12112	229	15.25	5	NaN	NaN	NaN	NaN	23
12121	230	15	5	NaN	NaN	NaN	NaN	23
12122	223	13.25	5	NaN	NaN	NaN	NaN	23
12211	283	20.5	5	NaN	NaN	NaN	NaN	23
12212	275	18.5	5	NaN	NaN	NaN	NaN	23
12221	272	18.75	5	NaN	NaN	NaN	NaN	23
12222	267	17.5	5	NaN	NaN	NaN	NaN	23
112121	284	NaN	6	NaN	NaN	NaN	NaN	23
112122	284	NaN	6	NaN	NaN	NaN	NaN	23
112211	284	NaN	6	NaN	NaN	NaN	NaN	23
112212	284	NaN	6	NaN	NaN	NaN	NaN	23
121111	284	NaN	6	NaN	NaN	NaN	NaN	23
121112	284	NaN	6	NaN	NaN	NaN	NaN	23
121121	284	NaN	6	NaN	NaN	NaN	NaN	23
121122	284	NaN	6	NaN	NaN	NaN	NaN	23
121211	284	NaN	6	NaN	NaN	NaN	NaN	23
121212	284	NaN	6	NaN	NaN	NaN	NaN	23
121221	284	NaN	6	NaN	NaN	NaN	NaN	23
121222	284	NaN	6	NaN	NaN	NaN	NaN	23
122111	284	NaN	6	NaN	NaN	NaN	NaN	23
122112	284	NaN	6	NaN	NaN	NaN	NaN	23
122121	284	NaN	6	NaN	NaN	NaN	NaN	23
122122	284	NaN	6	NaN	NaN	NaN	NaN	23
122211	284	NaN	6	NaN	NaN	NaN	NaN	23
122212	284	NaN	6	NaN	NaN	NaN	NaN	23
122221	284	NaN	6	NaN	NaN	NaN	NaN	23
122222	284	NaN	6	NaN	NaN	NaN	NaN	23
1	40	NaN	1	NaN	NaN	NaN	NaN	24
11	112	18	2	NaN	NaN	NaN	NaN	24
12	106	16.5	2	NaN	NaN	NaN	NaN	24
111	161	12.25	3	NaN	NaN	NaN	NaN	24
112	160	12	3	NaN	NaN	NaN	NaN	24
121	159	13.25	3	NaN	NaN	NaN	NaN	24
122	171	16.25	3	NaN	NaN	NaN	NaN	24
1111	227	NaN	4	NaN	NaN	NaN	NaN	24
1112	227	NaN	4	NaN	NaN	NaN	NaN	24
1121	227	NaN	4	NaN	NaN	NaN	NaN	24
1122	227	NaN	4	NaN	NaN	NaN	NaN	24
1211	208	12.25	4	NaN	NaN	NaN	NaN	24
1212	227	NaN	4	NaN	NaN	NaN	NaN	24
1221	222	12.75	4	NaN	NaN	NaN	NaN	24
1222	217	11.5	4	NaN	NaN	NaN	NaN	24
12111	227	NaN	5	NaN	NaN	NaN	NaN	24
12112	227	NaN	5	NaN	NaN	NaN	NaN	24
12211	227	NaN	5	NaN	NaN	NaN	NaN	24
12212	227	NaN	5	NaN	NaN	NaN	NaN	24
12221	227	NaN	5	NaN	NaN	NaN	NaN	24
12222	227	NaN	5	NaN	NaN	NaN	NaN	24
1	67	NaN	1	NaN	NaN	NaN	NaN	25
11	151	21	2	NaN	NaN	NaN	NaN	25
12	156	22.25	2	NaN	NaN	NaN	NaN	25
111	236	21.25	3	NaN	NaN	NaN	NaN	25
112	226	18.75	3	NaN	NaN	NaN	NaN	25
121	232	19	3	NaN	NaN	NaN	NaN	25
122	229	18.25	3	NaN	NaN	NaN	NaN	25
1111	311	18.75	4	NaN	NaN	NaN	NaN	25
1112	321	NaN	4	NaN	NaN	NaN	NaN	25
1121	321	NaN	4	NaN	NaN	NaN	NaN	25
1122	321	NaN	4	NaN	NaN	NaN	NaN	25
1211	321	NaN	4	NaN	NaN	NaN	NaN	25
1212	318	21.5	4	NaN	NaN	NaN	NaN	25
1221	321	NaN	4	NaN	NaN	NaN	NaN	25
1222	298	17.25	4	NaN	NaN	NaN	NaN	25
11111	321	NaN	5	NaN	NaN	NaN	NaN	25
11112	321	NaN	5	NaN	NaN	NaN	NaN	25
12121	321	NaN	5	NaN	NaN	NaN	NaN	25
12122	321	NaN	5	NaN	NaN	NaN	NaN	25
12221	321	NaN	5	NaN	NaN	NaN	NaN	25
12222	321	NaN	5	NaN	NaN	NaN	NaN	25
1	105	NaN	1	NaN	NaN	NaN	NaN	26
11	179	18.5	2	NaN	NaN	NaN	NaN	26
12	180	18.75	2	NaN	NaN	NaN	NaN	26
111	239	15	3	NaN	NaN	NaN	NaN	26
112	251	18	3	NaN	NaN	NaN	NaN	26
121	269	22.25	3	NaN	NaN	NaN	NaN	26
122	259	19.75	3	NaN	NaN	NaN	NaN	26
1111	310	17.75	4	NaN	NaN	NaN	NaN	26
1112	301	15.5	4	NaN	NaN	NaN	NaN	26
1121	321	NaN	4	NaN	NaN	NaN	NaN	26
1122	321	NaN	4	NaN	NaN	NaN	NaN	26
1211	321	NaN	4	NaN	NaN	NaN	NaN	26
1212	321	NaN	4	NaN	NaN	NaN	NaN	26
1221	321	NaN	4	NaN	NaN	NaN	NaN	26
1222	321	NaN	4	NaN	NaN	NaN	NaN	26
11111	321	NaN	5	NaN	NaN	NaN	NaN	26
11112	321	NaN	5	NaN	NaN	NaN	NaN	26
11121	321	NaN	5	NaN	NaN	NaN	NaN	26
11122	321	NaN	5	NaN	NaN	NaN	NaN	26
1	81	NaN	1	NaN	NaN	NaN	NaN	27
11	144	15.75	2	NaN	NaN	NaN	NaN	27
12	159	19.5	2	NaN	NaN	NaN	NaN	27
111	224	20	3	NaN	NaN	NaN	NaN	27
112	224	20	3	NaN	NaN	NaN	NaN	27
121	274	28.75	3	NaN	NaN	NaN	NaN	27
122	227	17	3	NaN	NaN	NaN	NaN	27
1111	278	13.5	4	NaN	NaN	NaN	NaN	27
1112	292	17	4	NaN	NaN	NaN	NaN	27
1121	321	NaN	4	NaN	NaN	NaN	NaN	27
1122	321	NaN	4	NaN	NaN	NaN	NaN	27
1211	321	NaN	4	NaN	NaN	NaN	NaN	27
1212	321	NaN	4	NaN	NaN	NaN	NaN	27
1221	295	17	4	NaN	NaN	NaN	NaN	27
1222	320	23.25	4	NaN	NaN	NaN	NaN	27
11111	321	NaN	5	NaN	NaN	NaN	NaN	27
11112	321	NaN	5	NaN	NaN	NaN	NaN	27
11121	321	NaN	5	NaN	NaN	NaN	NaN	27
11122	321	NaN	5	NaN	NaN	NaN	NaN	27
12211	321	NaN	5	NaN	NaN	NaN	NaN	27
12212	321	NaN	5	NaN	NaN	NaN	NaN	27
12221	321	NaN	5	NaN	NaN	NaN	NaN	27
12222	321	NaN	5	NaN	NaN	NaN	NaN	27
1	10	NaN	1	NaN	NaN	NaN	NaN	28
11	54	14.666666666666666	2	NaN	NaN	NaN	NaN	28
12	57	15.666666666666666	2	NaN	NaN	NaN	NaN	28
111	104	16.666666666666668	3	NaN	NaN	NaN	NaN	28
112	103	16.333333333333332	3	NaN	NaN	NaN	NaN	28
121	103	15.333333333333334	3	NaN	NaN	NaN	NaN	28
122	100	14.333333333333334	3	NaN	NaN	NaN	NaN	28
1111	148	14.666666666666666	4	NaN	NaN	NaN	NaN	28
1112	140	12	4	NaN	NaN	NaN	NaN	28
1121	146	14.333333333333334	4	NaN	NaN	NaN	NaN	28
1122	146	14.333333333333334	4	NaN	NaN	NaN	NaN	28
1211	140	12.333333333333334	4	NaN	NaN	NaN	NaN	28
1212	144	13.666666666666666	4	NaN	NaN	NaN	NaN	28
1221	138	12.666666666666666	4	NaN	NaN	NaN	NaN	28
1222	142	14	4	NaN	NaN	NaN	NaN	28
11111	192	14.666666666666666	5	NaN	NaN	NaN	NaN	28
11112	185	12.333333333333334	5	NaN	NaN	NaN	NaN	28
11121	181	13.666666666666666	5	NaN	NaN	NaN	NaN	28
11122	182	14	5	NaN	NaN	NaN	NaN	28
11211	191	15	5	NaN	NaN	NaN	NaN	28
11212	188	14	5	NaN	NaN	NaN	NaN	28
11221	187	13.666666666666666	5	NaN	NaN	NaN	NaN	28
11222	186	13.333333333333334	5	NaN	NaN	NaN	NaN	28
12111	199	19.666666666666668	5	NaN	NaN	NaN	NaN	28
12112	182	14	5	NaN	NaN	NaN	NaN	28
12121	185	13.666666666666666	5	NaN	NaN	NaN	NaN	28
12122	185	13.666666666666666	5	NaN	NaN	NaN	NaN	28
12211	177	13	5	NaN	NaN	NaN	NaN	28
12212	180	14	5	NaN	NaN	NaN	NaN	28
12221	184	14	5	NaN	NaN	NaN	NaN	28
12222	185	14.333333333333334	5	NaN	NaN	NaN	NaN	28
111111	200	NaN	6	NaN	NaN	NaN	NaN	28
111112	200	NaN	6	NaN	NaN	NaN	NaN	28
111121	200	NaN	6	NaN	NaN	NaN	NaN	28
111122	200	NaN	6	NaN	NaN	NaN	NaN	28
111211	200	NaN	6	NaN	NaN	NaN	NaN	28
111212	200	NaN	6	NaN	NaN	NaN	NaN	28
111221	200	NaN	6	NaN	NaN	NaN	NaN	28
111222	200	NaN	6	NaN	NaN	NaN	NaN	28
112111	200	NaN	6	NaN	NaN	NaN	NaN	28
112112	200	NaN	6	NaN	NaN	NaN	NaN	28
112121	200	NaN	6	NaN	NaN	NaN	NaN	28
112122	200	NaN	6	NaN	NaN	NaN	NaN	28
112211	200	NaN	6	NaN	NaN	NaN	NaN	28
112212	200	NaN	6	NaN	NaN	NaN	NaN	28
112221	200	NaN	6	NaN	NaN	NaN	NaN	28
112222	200	NaN	6	NaN	NaN	NaN	NaN	28
121111	200	NaN	6	NaN	NaN	NaN	NaN	28
121112	200	NaN	6	NaN	NaN	NaN	NaN	28
121121	200	NaN	6	NaN	NaN	NaN	NaN	28
121122	200	NaN	6	NaN	NaN	NaN	NaN	28
121211	200	NaN	6	NaN	NaN	NaN	NaN	28
121212	200	NaN	6	NaN	NaN	NaN	NaN	28
121221	200	NaN	6	NaN	NaN	NaN	NaN	28
121222	200	NaN	6	NaN	NaN	NaN	NaN	28
122111	200	NaN	6	NaN	NaN	NaN	NaN	28
122112	200	NaN	6	NaN	NaN	NaN	NaN	28
122121	200	NaN	6	NaN	NaN	NaN	NaN	28
122122	200	NaN	6	NaN	NaN	NaN	NaN	28
122211	200	NaN	6	NaN	NaN	NaN	NaN	28
122212	200	NaN	6	NaN	NaN	NaN	NaN	28
122221	200	NaN	6	NaN	NaN	NaN	NaN	28
122222	200	NaN	6	NaN	NaN	NaN	NaN	28
1	3	NaN	1	NaN	NaN	NaN	NaN	29
11	56	17.666666666666668	2	NaN	NaN	NaN	NaN	29
12	54	17	2	NaN	NaN	NaN	NaN	29
111	94	12.666666666666666	3	NaN	NaN	NaN	NaN	29
112	104	16	3	NaN	NaN	NaN	NaN	29
121	108	18	3	NaN	NaN	NaN	NaN	29
122	107	17.666666666666668	3	NaN	NaN	NaN	NaN	29
1111	129	11.666666666666666	4	NaN	NaN	NaN	NaN	29
1112	132	12.666666666666666	4	NaN	NaN	NaN	NaN	29
1121	139	11.666666666666666	4	NaN	NaN	NaN	NaN	29
1122	136	10.666666666666666	4	NaN	NaN	NaN	NaN	29
1211	144	12	4	NaN	NaN	NaN	NaN	29
1212	143	11.666666666666666	4	NaN	NaN	NaN	NaN	29
1221	140	11	4	NaN	NaN	NaN	NaN	29
1222	142	11.666666666666666	4	NaN	NaN	NaN	NaN	29
11111	171	14	5	NaN	NaN	NaN	NaN	29
11112	166	12.333333333333334	5	NaN	NaN	NaN	NaN	29
11121	162	10	5	NaN	NaN	NaN	NaN	29
11122	167	11.666666666666666	5	NaN	NaN	NaN	NaN	29
11211	174	11.666666666666666	5	NaN	NaN	NaN	NaN	29
11212	175	NaN	5	NaN	NaN	NaN	NaN	29
11221	166	10	5	NaN	NaN	NaN	NaN	29
11222	163	9	5	NaN	NaN	NaN	NaN	29
12111	175	NaN	5	NaN	NaN	NaN	NaN	29
12112	175	NaN	5	NaN	NaN	NaN	NaN	29
12121	175	NaN	5	NaN	NaN	NaN	NaN	29
12122	175	NaN	5	NaN	NaN	NaN	NaN	29
12211	175	NaN	5	NaN	NaN	NaN	NaN	29
12212	175	NaN	5	NaN	NaN	NaN	NaN	29
12221	171	9.6666666666666661	5	NaN	NaN	NaN	NaN	29
12222	175	NaN	5	NaN	NaN	NaN	NaN	29
111111	175	NaN	6	NaN	NaN	NaN	NaN	29
111112	175	NaN	6	NaN	NaN	NaN	NaN	29
111121	175	NaN	6	NaN	NaN	NaN	NaN	29
111122	175	NaN	6	NaN	NaN	NaN	NaN	29
111211	175	NaN	6	NaN	NaN	NaN	NaN	29
111212	175	NaN	6	NaN	NaN	NaN	NaN	29
111221	175	NaN	6	NaN	NaN	NaN	NaN	29
111222	175	NaN	6	NaN	NaN	NaN	NaN	29
112111	175	NaN	6	NaN	NaN	NaN	NaN	29
112112	175	NaN	6	NaN	NaN	NaN	NaN	29
112211	175	NaN	6	NaN	NaN	NaN	NaN	29
112212	175	NaN	6	NaN	NaN	NaN	NaN	29
112221	175	NaN	6	NaN	NaN	NaN	NaN	29
112222	175	NaN	6	NaN	NaN	NaN	NaN	29
122211	175	NaN	6	NaN	NaN	NaN	NaN	29
122212	175	NaN	6	NaN	NaN	NaN	NaN	29
1	29	NaN	1	NaN	NaN	NaN	NaN	30
11	77	16	2	NaN	NaN	NaN	NaN	30
12	73	14.666666666666666	2	NaN	NaN	NaN	NaN	30
111	109	10.666666666666666	3	NaN	NaN	NaN	NaN	30
112	111	11.333333333333334	3	NaN	NaN	NaN	NaN	30
121	117	14.666666666666666	3	NaN	NaN	NaN	NaN	30
122	110	12.333333333333334	3	NaN	NaN	NaN	NaN	30
1111	145	12	4	NaN	NaN	NaN	NaN	30
1112	139	10	4	NaN	NaN	NaN	NaN	30
1121	142	10.333333333333334	4	NaN	NaN	NaN	NaN	30
1122	143	10.666666666666666	4	NaN	NaN	NaN	NaN	30
1211	159	14	4	NaN	NaN	NaN	NaN	30
1212	154	12.333333333333334	4	NaN	NaN	NaN	NaN	30
1221	150	13.333333333333334	4	NaN	NaN	NaN	NaN	30
1222	146	12	4	NaN	NaN	NaN	NaN	30
11111	182	NaN	5	NaN	NaN	NaN	NaN	30
11112	176	10.333333333333334	5	NaN	NaN	NaN	NaN	30
11121	180	13.666666666666666	5	NaN	NaN	NaN	NaN	30
11122	182	NaN	5	NaN	NaN	NaN	NaN	30
11211	177	11.666666666666666	5	NaN	NaN	NaN	NaN	30
11212	173	10.333333333333334	5	NaN	NaN	NaN	NaN	30
11221	182	NaN	5	NaN	NaN	NaN	NaN	30
11222	182	NaN	5	NaN	NaN	NaN	NaN	30
12111	182	NaN	5	NaN	NaN	NaN	NaN	30
12112	182	NaN	5	NaN	NaN	NaN	NaN	30
12121	182	NaN	5	NaN	NaN	NaN	NaN	30
12122	174	6.666666666666667	5	NaN	NaN	NaN	NaN	30
12211	182	NaN	5	NaN	NaN	NaN	NaN	30
12212	181	10.333333333333334	5	NaN	NaN	NaN	NaN	30
12221	179	11	5	NaN	NaN	NaN	NaN	30
12222	182	NaN	5	NaN	NaN	NaN	NaN	30
111121	182	NaN	6	NaN	NaN	NaN	NaN	30
111122	182	NaN	6	NaN	NaN	NaN	NaN	30
111211	182	NaN	6	NaN	NaN	NaN	NaN	30
111212	182	NaN	6	NaN	NaN	NaN	NaN	30
112111	182	NaN	6	NaN	NaN	NaN	NaN	30
112112	182	NaN	6	NaN	NaN	NaN	NaN	30
112121	182	NaN	6	NaN	NaN	NaN	NaN	30
112122	182	NaN	6	NaN	NaN	NaN	NaN	30
121221	182	NaN	6	NaN	NaN	NaN	NaN	30
121222	182	NaN	6	NaN	NaN	NaN	NaN	30
122121	182	NaN	6	NaN	NaN	NaN	NaN	30
122122	182	NaN	6	NaN	NaN	NaN	NaN	30
122211	182	NaN	6	NaN	NaN	NaN	NaN	30
122212	182	NaN	6	NaN	NaN	NaN	NaN	30
1	33	NaN	1	NaN	NaN	NaN	NaN	31
11	90	19	2	NaN	NaN	NaN	NaN	31
12	90	19	2	NaN	NaN	NaN	NaN	31
111	133	14.333333333333334	3	NaN	NaN	NaN	NaN	31
112	138	16	3	NaN	NaN	NaN	NaN	31
121	135	15	3	NaN	NaN	NaN	NaN	31
122	133	14.333333333333334	3	NaN	NaN	NaN	NaN	31
1111	174	13.666666666666666	4	NaN	NaN	NaN	NaN	31
1112	180	15.666666666666666	4	NaN	NaN	NaN	NaN	31
1121	176	12.666666666666666	4	NaN	NaN	NaN	NaN	31
1122	173	11.666666666666666	4	NaN	NaN	NaN	NaN	31
1211	177	14	4	NaN	NaN	NaN	NaN	31
1212	168	11	4	NaN	NaN	NaN	NaN	31
1221	207	24.666666666666668	4	NaN	NaN	NaN	NaN	31
1222	191	19.333333333333332	4	NaN	NaN	NaN	NaN	31
11111	214	NaN	5	NaN	NaN	NaN	NaN	31
11112	214	NaN	5	NaN	NaN	NaN	NaN	31
11121	214	NaN	5	NaN	NaN	NaN	NaN	31
11122	214	NaN	5	NaN	NaN	NaN	NaN	31
11211	208	10.666666666666666	5	NaN	NaN	NaN	NaN	31
11212	210	11.333333333333334	5	NaN	NaN	NaN	NaN	31
11221	211	12.666666666666666	5	NaN	NaN	NaN	NaN	31
11222	209	12	5	NaN	NaN	NaN	NaN	31
12111	213	12	5	NaN	NaN	NaN	NaN	31
12112	210	11	5	NaN	NaN	NaN	NaN	31
12121	210	14	5	NaN	NaN	NaN	NaN	31
12122	205	12.333333333333334	5	NaN	NaN	NaN	NaN	31
12211	214	NaN	5	NaN	NaN	NaN	NaN	31
12212	214	NaN	5	NaN	NaN	NaN	NaN	31
12221	214	NaN	5	NaN	NaN	NaN	NaN	31
12222	214	NaN	5	NaN	NaN	NaN	NaN	31
112111	214	NaN	6	NaN	NaN	NaN	NaN	31
112112	214	NaN	6	NaN	NaN	NaN	NaN	31
112121	214	NaN	6	NaN	NaN	NaN	NaN	31
112122	214	NaN	6	NaN	NaN	NaN	NaN	31
112211	214	NaN	6	NaN	NaN	NaN	NaN	31
112212	214	NaN	6	NaN	NaN	NaN	NaN	31
112221	214	NaN	6	NaN	NaN	NaN	NaN	31
112222	214	NaN	6	NaN	NaN	NaN	NaN	31
121111	214	NaN	6	NaN	NaN	NaN	NaN	31
121112	214	NaN	6	NaN	NaN	NaN	NaN	31
121121	214	NaN	6	NaN	NaN	NaN	NaN	31
121122	214	NaN	6	NaN	NaN	NaN	NaN	31
121211	214	NaN	6	NaN	NaN	NaN	NaN	31
121212	214	NaN	6	NaN	NaN	NaN	NaN	31
121221	214	NaN	6	NaN	NaN	NaN	NaN	31
121222	214	NaN	6	NaN	NaN	NaN	NaN	31
1	31	NaN	1	NaN	NaN	NaN	NaN	32
11	82	17	2	NaN	NaN	NaN	NaN	32
12	91	20	2	NaN	NaN	NaN	NaN	32
111	118	12	3	NaN	NaN	NaN	NaN	32
112	122	13.333333333333334	3	NaN	NaN	NaN	NaN	32
121	129	12.666666666666666	3	NaN	NaN	NaN	NaN	32
122	131	13.333333333333334	3	NaN	NaN	NaN	NaN	32
1111	152	11.333333333333334	4	NaN	NaN	NaN	NaN	32
1112	156	12.666666666666666	4	NaN	NaN	NaN	NaN	32
1121	163	13.666666666666666	4	NaN	NaN	NaN	NaN	32
1122	155	11	4	NaN	NaN	NaN	NaN	32
1211	161	10.666666666666666	4	NaN	NaN	NaN	NaN	32
1212	165	12	4	NaN	NaN	NaN	NaN	32
1221	163	10.666666666666666	4	NaN	NaN	NaN	NaN	32
1222	165	11.333333333333334	4	NaN	NaN	NaN	NaN	32
11111	187	11.666666666666666	5	NaN	NaN	NaN	NaN	32
11112	183	10.333333333333334	5	NaN	NaN	NaN	NaN	32
11121	187	10.333333333333334	5	NaN	NaN	NaN	NaN	32
11122	190	11.333333333333334	5	NaN	NaN	NaN	NaN	32
11211	197	11.333333333333334	5	NaN	NaN	NaN	NaN	32
11212	192	9.6666666666666661	5	NaN	NaN	NaN	NaN	32
11221	187	10.666666666666666	5	NaN	NaN	NaN	NaN	32
11222	186	10.333333333333334	5	NaN	NaN	NaN	NaN	32
12111	194	11	5	NaN	NaN	NaN	NaN	32
12112	195	11.333333333333334	5	NaN	NaN	NaN	NaN	32
12121	202	12.333333333333334	5	NaN	NaN	NaN	NaN	32
12122	199	11.333333333333334	5	NaN	NaN	NaN	NaN	32
12211	194	10.333333333333334	5	NaN	NaN	NaN	NaN	32
12212	195	10.666666666666666	5	NaN	NaN	NaN	NaN	32
12221	199	11.333333333333334	5	NaN	NaN	NaN	NaN	32
12222	200	11.666666666666666	5	NaN	NaN	NaN	NaN	32
111111	218	10.333333333333334	6	NaN	NaN	NaN	NaN	32
111112	219	10.666666666666666	6	NaN	NaN	NaN	NaN	32
111121	221	12.666666666666666	6	NaN	NaN	NaN	NaN	32
111122	218	11.666666666666666	6	NaN	NaN	NaN	NaN	32
111211	230	14.333333333333334	6	NaN	NaN	NaN	NaN	32
111212	224	12.333333333333334	6	NaN	NaN	NaN	NaN	32
111221	226	12	6	NaN	NaN	NaN	NaN	32
111222	224	11.333333333333334	6	NaN	NaN	NaN	NaN	32
112111	233	12	6	NaN	NaN	NaN	NaN	32
112112	233	12	6	NaN	NaN	NaN	NaN	32
112121	232	13.333333333333334	6	NaN	NaN	NaN	NaN	32
112122	232	13.333333333333334	6	NaN	NaN	NaN	NaN	32
112211	221	11.333333333333334	6	NaN	NaN	NaN	NaN	32
112212	220	11	6	NaN	NaN	NaN	NaN	32
112221	222	12	6	NaN	NaN	NaN	NaN	32
112222	226	13.333333333333334	6	NaN	NaN	NaN	NaN	32
121111	229	11.666666666666666	6	NaN	NaN	NaN	NaN	32
121112	227	11	6	NaN	NaN	NaN	NaN	32
121121	232	12.333333333333334	6	NaN	NaN	NaN	NaN	32
121122	232	12.333333333333334	6	NaN	NaN	NaN	NaN	32
121211	236	11.333333333333334	6	NaN	NaN	NaN	NaN	32
121212	233	10.333333333333334	6	NaN	NaN	NaN	NaN	32
121221	234	11.666666666666666	6	NaN	NaN	NaN	NaN	32
121222	233	11.333333333333334	6	NaN	NaN	NaN	NaN	32
122111	228	11.333333333333334	6	NaN	NaN	NaN	NaN	32
122112	229	11.666666666666666	6	NaN	NaN	NaN	NaN	32
122121	228	11	6	NaN	NaN	NaN	NaN	32
122122	230	11.666666666666666	6	NaN	NaN	NaN	NaN	32
122211	234	11.666666666666666	6	NaN	NaN	NaN	NaN	32
122212	236	12.333333333333334	6	NaN	NaN	NaN	NaN	32
122221	241	13.666666666666666	6	NaN	NaN	NaN	NaN	32
122222	240	13.333333333333334	6	NaN	NaN	NaN	NaN	32
1111111	256	12.666666666666666	7	NaN	NaN	NaN	NaN	32
1111112	255	12.333333333333334	7	NaN	NaN	NaN	NaN	32
1111121	257	NaN	7	NaN	NaN	NaN	NaN	32
1111122	257	NaN	7	NaN	NaN	NaN	NaN	32
1111211	257	NaN	7	NaN	NaN	NaN	NaN	32
1111212	257	NaN	7	NaN	NaN	NaN	NaN	32
1111221	255	12.333333333333334	7	NaN	NaN	NaN	NaN	32
1111222	253	11.666666666666666	7	NaN	NaN	NaN	NaN	32
1112111	257	NaN	7	NaN	NaN	NaN	NaN	32
1112112	257	NaN	7	NaN	NaN	NaN	NaN	32
1112121	257	NaN	7	NaN	NaN	NaN	NaN	32
1112122	257	NaN	7	NaN	NaN	NaN	NaN	32
1112211	257	NaN	7	NaN	NaN	NaN	NaN	32
1112212	257	NaN	7	NaN	NaN	NaN	NaN	32
1112221	257	NaN	7	NaN	NaN	NaN	NaN	32
1112222	256	10.666666666666666	7	NaN	NaN	NaN	NaN	32
1121111	257	NaN	7	NaN	NaN	NaN	NaN	32
1121112	257	NaN	7	NaN	NaN	NaN	NaN	32
1121121	257	NaN	7	NaN	NaN	NaN	NaN	32
1121122	257	NaN	7	NaN	NaN	NaN	NaN	32
1121211	257	NaN	7	NaN	NaN	NaN	NaN	32
1121212	257	NaN	7	NaN	NaN	NaN	NaN	32
1121221	257	NaN	7	NaN	NaN	NaN	NaN	32
1121222	257	NaN	7	NaN	NaN	NaN	NaN	32
1122111	255	11.333333333333334	7	NaN	NaN	NaN	NaN	32
1122112	257	NaN	7	NaN	NaN	NaN	NaN	32
1122121	257	NaN	7	NaN	NaN	NaN	NaN	32
1122122	257	NaN	7	NaN	NaN	NaN	NaN	32
1122211	254	10.666666666666666	7	NaN	NaN	NaN	NaN	32
1122212	253	10.333333333333334	7	NaN	NaN	NaN	NaN	32
1122221	257	NaN	7	NaN	NaN	NaN	NaN	32
1122222	257	NaN	7	NaN	NaN	NaN	NaN	32
1211111	257	NaN	7	NaN	NaN	NaN	NaN	32
1211112	257	NaN	7	NaN	NaN	NaN	NaN	32
1211121	257	NaN	7	NaN	NaN	NaN	NaN	32
1211122	257	NaN	7	NaN	NaN	NaN	NaN	32
1211211	257	NaN	7	NaN	NaN	NaN	NaN	32
1211212	257	NaN	7	NaN	NaN	NaN	NaN	32
1211221	257	NaN	7	NaN	NaN	NaN	NaN	32
1211222	257	NaN	7	NaN	NaN	NaN	NaN	32
1212111	257	NaN	7	NaN	NaN	NaN	NaN	32
1212112	257	NaN	7	NaN	NaN	NaN	NaN	32
1212121	257	NaN	7	NaN	NaN	NaN	NaN	32
1212122	257	NaN	7	NaN	NaN	NaN	NaN	32
1212211	257	NaN	7	NaN	NaN	NaN	NaN	32
1212212	257	NaN	7	NaN	NaN	NaN	NaN	32
1212221	257	NaN	7	NaN	NaN	NaN	NaN	32
1212222	257	NaN	7	NaN	NaN	NaN	NaN	32
1221111	257	NaN	7	NaN	NaN	NaN	NaN	32
1221112	257	NaN	7	NaN	NaN	NaN	NaN	32
1221121	257	NaN	7	NaN	NaN	NaN	NaN	32
1221122	257	NaN	7	NaN	NaN	NaN	NaN	32
1221211	257	NaN	7	NaN	NaN	NaN	NaN	32
1221212	257	NaN	7	NaN	NaN	NaN	NaN	32
1221221	257	NaN	7	NaN	NaN	NaN	NaN	32
1221222	257	NaN	7	NaN	NaN	NaN	NaN	32
1222111	257	NaN	7	NaN	NaN	NaN	NaN	32
1222112	257	NaN	7	NaN	NaN	NaN	NaN	32
1222121	257	NaN	7	NaN	NaN	NaN	NaN	32
1222122	257	NaN	7	NaN	NaN	NaN	NaN	32
1222211	257	NaN	7	NaN	NaN	NaN	NaN	32
1222212	257	NaN	7	NaN	NaN	NaN	NaN	32
1222221	257	NaN	7	NaN	NaN	NaN	NaN	32
1222222	257	NaN	7	NaN	NaN	NaN	NaN	32
11111111	257	NaN	8	NaN	NaN	NaN	NaN	32
11111112	257	NaN	8	NaN	NaN	NaN	NaN	32
11111121	257	NaN	8	NaN	NaN	NaN	NaN	32
11111122	257	NaN	8	NaN	NaN	NaN	NaN	32
11112211	257	NaN	8	NaN	NaN	NaN	NaN	32
11112212	257	NaN	8	NaN	NaN	NaN	NaN	32
11112221	257	NaN	8	NaN	NaN	NaN	NaN	32
11112222	257	NaN	8	NaN	NaN	NaN	NaN	32
11122221	257	NaN	8	NaN	NaN	NaN	NaN	32
11122222	257	NaN	8	NaN	NaN	NaN	NaN	32
11221111	257	NaN	8	NaN	NaN	NaN	NaN	32
11221112	257	NaN	8	NaN	NaN	NaN	NaN	32
11222111	257	NaN	8	NaN	NaN	NaN	NaN	32
11222112	257	NaN	8	NaN	NaN	NaN	NaN	32
11222121	257	NaN	8	NaN	NaN	NaN	NaN	32
11222122	257	NaN	8	NaN	NaN	NaN	NaN	32
1	9	NaN	1	NaN	NaN	NaN	NaN	33
11	68	19.666666666666668	2	NaN	NaN	NaN	NaN	33
12	60	17	2	NaN	NaN	NaN	NaN	33
111	109	13.666666666666666	3	NaN	NaN	NaN	NaN	33
112	116	16	3	NaN	NaN	NaN	NaN	33
121	102	14	3	NaN	NaN	NaN	NaN	33
122	106	15.333333333333334	3	NaN	NaN	NaN	NaN	33
1111	158	16.333333333333332	4	NaN	NaN	NaN	NaN	33
1112	148	13	4	NaN	NaN	NaN	NaN	33
1121	142	8.6666666666666661	4	NaN	NaN	NaN	NaN	33
1122	158	14	4	NaN	NaN	NaN	NaN	33
1211	138	12	4	NaN	NaN	NaN	NaN	33
1212	143	13.666666666666666	4	NaN	NaN	NaN	NaN	33
1221	139	11	4	NaN	NaN	NaN	NaN	33
1222	140	11.333333333333334	4	NaN	NaN	NaN	NaN	33
11111	188	10	5	NaN	NaN	NaN	NaN	33
11112	191	NaN	5	NaN	NaN	NaN	NaN	33
11121	188	13.333333333333334	5	NaN	NaN	NaN	NaN	33
11122	177	9.6666666666666661	5	NaN	NaN	NaN	NaN	33
11211	158	5.333333333333333	5	NaN	NaN	NaN	NaN	33
11212	173	10.333333333333334	5	NaN	NaN	NaN	NaN	33
11221	190	10.666666666666666	5	NaN	NaN	NaN	NaN	33
11222	187	9.6666666666666661	5	NaN	NaN	NaN	NaN	33
12111	184	15.333333333333334	5	NaN	NaN	NaN	NaN	33
12112	182	14.666666666666666	5	NaN	NaN	NaN	NaN	33
12121	191	NaN	5	NaN	NaN	NaN	NaN	33
12122	161	NaN	5	NaN	NaN	NaN	NaN	33
12211	176	12.333333333333334	5	NaN	NaN	NaN	NaN	33
12212	176	12.333333333333334	5	NaN	NaN	NaN	NaN	33
12221	182	14	5	NaN	NaN	NaN	NaN	33
12222	176	12	5	NaN	NaN	NaN	NaN	33
111111	191	NaN	6	NaN	NaN	NaN	NaN	33
111112	191	NaN	6	NaN	NaN	NaN	NaN	33
111211	191	NaN	6	NaN	NaN	NaN	NaN	33
111212	191	NaN	6	NaN	NaN	NaN	NaN	33
111221	191	NaN	6	NaN	NaN	NaN	NaN	33
111222	191	NaN	6	NaN	NaN	NaN	NaN	33
112111	191	NaN	6	NaN	NaN	NaN	NaN	33
112112	184	8.6666666666666661	6	NaN	NaN	NaN	NaN	33
112121	191	NaN	6	NaN	NaN	NaN	NaN	33
112122	191	NaN	6	NaN	NaN	NaN	NaN	33
112211	191	NaN	6	NaN	NaN	NaN	NaN	33
112212	191	NaN	6	NaN	NaN	NaN	NaN	33
112221	191	NaN	6	NaN	NaN	NaN	NaN	33
112222	191	NaN	6	NaN	NaN	NaN	NaN	33
121111	191	NaN	6	NaN	NaN	NaN	NaN	33
121112	191	NaN	6	NaN	NaN	NaN	NaN	33
121121	191	NaN	6	NaN	NaN	NaN	NaN	33
121122	191	NaN	6	NaN	NaN	NaN	NaN	33
122111	191	NaN	6	NaN	NaN	NaN	NaN	33
122112	191	NaN	6	NaN	NaN	NaN	NaN	33
122121	191	NaN	6	NaN	NaN	NaN	NaN	33
122122	191	NaN	6	NaN	NaN	NaN	NaN	33
122211	191	NaN	6	NaN	NaN	NaN	NaN	33
122212	191	NaN	6	NaN	NaN	NaN	NaN	33
122221	191	NaN	6	NaN	NaN	NaN	NaN	33
122222	191	NaN	6	NaN	NaN	NaN	NaN	33
1121121	191	NaN	7	NaN	NaN	NaN	NaN	33
1121122	191	NaN	7	NaN	NaN	NaN	NaN	33
1	18	NaN	1	NaN	NaN	NaN	NaN	34
11	112	31.333333333333332	2	NaN	NaN	NaN	NaN	34
12	84	22	2	NaN	NaN	NaN	NaN	34
111	145	11	3	NaN	NaN	NaN	NaN	34
112	165	17.666666666666668	3	NaN	NaN	NaN	NaN	34
121	122	12.666666666666666	3	NaN	NaN	NaN	NaN	34
122	124	13.333333333333334	3	NaN	NaN	NaN	NaN	34
1111	187	14	4	NaN	NaN	NaN	NaN	34
1112	203	NaN	4	NaN	NaN	NaN	NaN	34
1121	200	11.666666666666666	4	NaN	NaN	NaN	NaN	34
1122	203	NaN	4	NaN	NaN	NaN	NaN	34
1211	160	12.666666666666666	4	NaN	NaN	NaN	NaN	34
1212	161	13	4	NaN	NaN	NaN	NaN	34
1221	164	13.333333333333334	4	NaN	NaN	NaN	NaN	34
1222	163	13	4	NaN	NaN	NaN	NaN	34
11111	203	NaN	5	NaN	NaN	NaN	NaN	34
11112	203	NaN	5	NaN	NaN	NaN	NaN	34
11211	203	NaN	5	NaN	NaN	NaN	NaN	34
11212	203	NaN	5	NaN	NaN	NaN	NaN	34
12111	199	13	5	NaN	NaN	NaN	NaN	34
12112	197	12.333333333333334	5	NaN	NaN	NaN	NaN	34
12121	201	13.333333333333334	5	NaN	NaN	NaN	NaN	34
12122	199	12.666666666666666	5	NaN	NaN	NaN	NaN	34
12211	198	11.333333333333334	5	NaN	NaN	NaN	NaN	34
12212	203	NaN	5	NaN	NaN	NaN	NaN	34
12221	203	NaN	5	NaN	NaN	NaN	NaN	34
12222	199	12	5	NaN	NaN	NaN	NaN	34
121111	203	NaN	6	NaN	NaN	NaN	NaN	34
121112	203	NaN	6	NaN	NaN	NaN	NaN	34
121121	203	NaN	6	NaN	NaN	NaN	NaN	34
121122	203	NaN	6	NaN	NaN	NaN	NaN	34
121211	203	NaN	6	NaN	NaN	NaN	NaN	34
121212	203	NaN	6	NaN	NaN	NaN	NaN	34
121221	203	NaN	6	NaN	NaN	NaN	NaN	34
121222	203	NaN	6	NaN	NaN	NaN	NaN	34
122111	203	NaN	6	NaN	NaN	NaN	NaN	34
122112	203	NaN	6	NaN	NaN	NaN	NaN	34
122221	203	NaN	6	NaN	NaN	NaN	NaN	34
122222	203	NaN	6	NaN	NaN	NaN	NaN	34
1	34	NaN	1	NaN	NaN	NaN	NaN	35
11	75	13.666666666666666	2	NaN	NaN	NaN	NaN	35
12	74	13.333333333333334	2	NaN	NaN	NaN	NaN	35
111	122	15.666666666666666	3	NaN	NaN	NaN	NaN	35
112	122	15.666666666666666	3	NaN	NaN	NaN	NaN	35
121	125	17	3	NaN	NaN	NaN	NaN	35
122	124	16.666666666666668	3	NaN	NaN	NaN	NaN	35
1111	165	14.333333333333334	4	NaN	NaN	NaN	NaN	35
1112	167	NaN	4	NaN	NaN	NaN	NaN	35
1121	164	14	4	NaN	NaN	NaN	NaN	35
1122	162	13.333333333333334	4	NaN	NaN	NaN	NaN	35
1211	163	12.666666666666666	4	NaN	NaN	NaN	NaN	35
1212	166	13.666666666666666	4	NaN	NaN	NaN	NaN	35
1221	166	14	4	NaN	NaN	NaN	NaN	35
1222	167	NaN	4	NaN	NaN	NaN	NaN	35
11111	167	NaN	5	NaN	NaN	NaN	NaN	35
11112	167	NaN	5	NaN	NaN	NaN	NaN	35
11211	167	NaN	5	NaN	NaN	NaN	NaN	35
11212	167	NaN	5	NaN	NaN	NaN	NaN	35
11221	167	NaN	5	NaN	NaN	NaN	NaN	35
11222	167	NaN	5	NaN	NaN	NaN	NaN	35
12111	167	NaN	5	NaN	NaN	NaN	NaN	35
12112	167	NaN	5	NaN	NaN	NaN	NaN	35
12121	167	NaN	5	NaN	NaN	NaN	NaN	35
12122	167	NaN	5	NaN	NaN	NaN	NaN	35
12211	167	NaN	5	NaN	NaN	NaN	NaN	35
12212	167	NaN	5	NaN	NaN	NaN	NaN	35
1	18	NaN	1	NaN	NaN	NaN	NaN	36
11	54	12	2	NaN	NaN	NaN	NaN	36
12	58	13.333333333333334	2	NaN	NaN	NaN	NaN	36
111	96	14	3	NaN	NaN	NaN	NaN	36
112	97	14.333333333333334	3	NaN	NaN	NaN	NaN	36
121	104	15.333333333333334	3	NaN	NaN	NaN	NaN	36
122	112	18	3	NaN	NaN	NaN	NaN	36
1111	141	15	4	NaN	NaN	NaN	NaN	36
1112	140	14.666666666666666	4	NaN	NaN	NaN	NaN	36
1121	138	13.666666666666666	4	NaN	NaN	NaN	NaN	36
1122	145	16	4	NaN	NaN	NaN	NaN	36
1211	135	10.333333333333334	4	NaN	NaN	NaN	NaN	36
1212	157	17.666666666666668	4	NaN	NaN	NaN	NaN	36
1221	142	10	4	NaN	NaN	NaN	NaN	36
1222	143	10.333333333333334	4	NaN	NaN	NaN	NaN	36
11111	176	11.666666666666666	5	NaN	NaN	NaN	NaN	36
11112	175	11.333333333333334	5	NaN	NaN	NaN	NaN	36
11121	184	14.666666666666666	5	NaN	NaN	NaN	NaN	36
11122	184	14.666666666666666	5	NaN	NaN	NaN	NaN	36
11211	177	13	5	NaN	NaN	NaN	NaN	36
11212	176	12.666666666666666	5	NaN	NaN	NaN	NaN	36
11221	183	12.666666666666666	5	NaN	NaN	NaN	NaN	36
11222	189	NaN	5	NaN	NaN	NaN	NaN	36
12111	174	13	5	NaN	NaN	NaN	NaN	36
12112	178	14.333333333333334	5	NaN	NaN	NaN	NaN	36
12121	185	9.3333333333333339	5	NaN	NaN	NaN	NaN	36
12122	189	NaN	5	NaN	NaN	NaN	NaN	36
12211	179	12.333333333333334	5	NaN	NaN	NaN	NaN	36
12212	176	11.333333333333334	5	NaN	NaN	NaN	NaN	36
12221	179	12	5	NaN	NaN	NaN	NaN	36
12222	182	13	5	NaN	NaN	NaN	NaN	36
111111	189	NaN	6	NaN	NaN	NaN	NaN	36
111112	189	NaN	6	NaN	NaN	NaN	NaN	36
111121	189	NaN	6	NaN	NaN	NaN	NaN	36
111122	189	NaN	6	NaN	NaN	NaN	NaN	36
111211	189	NaN	6	NaN	NaN	NaN	NaN	36
111212	189	NaN	6	NaN	NaN	NaN	NaN	36
111221	189	NaN	6	NaN	NaN	NaN	NaN	36
111222	189	NaN	6	NaN	NaN	NaN	NaN	36
112111	189	NaN	6	NaN	NaN	NaN	NaN	36
112112	189	NaN	6	NaN	NaN	NaN	NaN	36
112121	189	NaN	6	NaN	NaN	NaN	NaN	36
112122	189	NaN	6	NaN	NaN	NaN	NaN	36
112211	189	NaN	6	NaN	NaN	NaN	NaN	36
112212	189	NaN	6	NaN	NaN	NaN	NaN	36
121111	189	NaN	6	NaN	NaN	NaN	NaN	36
121112	189	NaN	6	NaN	NaN	NaN	NaN	36
121121	189	NaN	6	NaN	NaN	NaN	NaN	36
121122	189	NaN	6	NaN	NaN	NaN	NaN	36
121211	189	NaN	6	NaN	NaN	NaN	NaN	36
121212	189	NaN	6	NaN	NaN	NaN	NaN	36
122111	189	NaN	6	NaN	NaN	NaN	NaN	36
122112	189	NaN	6	NaN	NaN	NaN	NaN	36
122121	189	NaN	6	NaN	NaN	NaN	NaN	36
122122	189	NaN	6	NaN	NaN	NaN	NaN	36
122211	189	NaN	6	NaN	NaN	NaN	NaN	36
122212	189	NaN	6	NaN	NaN	NaN	NaN	36
122221	189	NaN	6	NaN	NaN	NaN	NaN	36
122222	189	NaN	6	NaN	NaN	NaN	NaN	36
1	30	NaN	1	NaN	NaN	NaN	NaN	37
11	68	12.666666666666666	2	NaN	NaN	NaN	NaN	37
12	68	12.666666666666666	2	NaN	NaN	NaN	NaN	37
111	107	13	3	NaN	NaN	NaN	NaN	37
112	107	13	3	NaN	NaN	NaN	NaN	37
121	120	17.333333333333332	3	NaN	NaN	NaN	NaN	37
122	217	NaN	3	NaN	NaN	NaN	NaN	37
1111	149	14	4	NaN	NaN	NaN	NaN	37
1112	149	14	4	NaN	NaN	NaN	NaN	37
1121	166	19.666666666666668	4	NaN	NaN	NaN	NaN	37
1122	158	17	4	NaN	NaN	NaN	NaN	37
1211	160	13.333333333333334	4	NaN	NaN	NaN	NaN	37
1212	169	16.333333333333332	4	NaN	NaN	NaN	NaN	37
11111	192	14.333333333333334	5	NaN	NaN	NaN	NaN	37
11112	217	NaN	5	NaN	NaN	NaN	NaN	37
11121	196	15.666666666666666	5	NaN	NaN	NaN	NaN	37
11122	198	16.333333333333332	5	NaN	NaN	NaN	NaN	37
11211	212	15.333333333333334	5	NaN	NaN	NaN	NaN	37
11212	217	NaN	5	NaN	NaN	NaN	NaN	37
11221	201	14.333333333333334	5	NaN	NaN	NaN	NaN	37
11222	205	15.666666666666666	5	NaN	NaN	NaN	NaN	37
12111	186	8.6666666666666661	5	NaN	NaN	NaN	NaN	37
12112	205	15	5	NaN	NaN	NaN	NaN	37
12121	196	9	5	NaN	NaN	NaN	NaN	37
12122	197	9.3333333333333339	5	NaN	NaN	NaN	NaN	37
111111	217	NaN	6	NaN	NaN	NaN	NaN	37
111112	217	NaN	6	NaN	NaN	NaN	NaN	37
111211	217	NaN	6	NaN	NaN	NaN	NaN	37
111212	217	NaN	6	NaN	NaN	NaN	NaN	37
111221	217	NaN	6	NaN	NaN	NaN	NaN	37
111222	217	NaN	6	NaN	NaN	NaN	NaN	37
112111	217	NaN	6	NaN	NaN	NaN	NaN	37
112112	217	NaN	6	NaN	NaN	NaN	NaN	37
112211	217	NaN	6	NaN	NaN	NaN	NaN	37
112212	217	NaN	6	NaN	NaN	NaN	NaN	37
112221	217	NaN	6	NaN	NaN	NaN	NaN	37
112222	217	NaN	6	NaN	NaN	NaN	NaN	37
121111	209	7.666666666666667	6	NaN	NaN	NaN	NaN	37
121112	217	NaN	6	NaN	NaN	NaN	NaN	37
121121	217	NaN	6	NaN	NaN	NaN	NaN	37
121122	217	NaN	6	NaN	NaN	NaN	NaN	37
121211	217	NaN	6	NaN	NaN	NaN	NaN	37
121212	217	NaN	6	NaN	NaN	NaN	NaN	37
121221	217	NaN	6	NaN	NaN	NaN	NaN	37
121222	217	NaN	6	NaN	NaN	NaN	NaN	37
1211111	217	NaN	7	NaN	NaN	NaN	NaN	37
1211112	217	NaN	7	NaN	NaN	NaN	NaN	37
1	18	NaN	1	NaN	NaN	NaN	NaN	38
11	125	35.666666666666664	2	NaN	NaN	NaN	NaN	38
12	119	33.666666666666664	2	NaN	NaN	NaN	NaN	38
111	188	21	3	NaN	NaN	NaN	NaN	38
112	194	23	3	NaN	NaN	NaN	NaN	38
121	167	NaN	3	NaN	NaN	NaN	NaN	38
122	193	24.666666666666668	3	NaN	NaN	NaN	NaN	38
1111	232	14.666666666666666	4	NaN	NaN	NaN	NaN	38
1112	231	14.333333333333334	4	NaN	NaN	NaN	NaN	38
1121	234	13.333333333333334	4	NaN	NaN	NaN	NaN	38
1122	235	13.666666666666666	4	NaN	NaN	NaN	NaN	38
1221	240	NaN	4	NaN	NaN	NaN	NaN	38
1222	240	NaN	4	NaN	NaN	NaN	NaN	38
11111	240	NaN	5	NaN	NaN	NaN	NaN	38
11112	240	NaN	5	NaN	NaN	NaN	NaN	38
11121	240	NaN	5	NaN	NaN	NaN	NaN	38
11122	240	NaN	5	NaN	NaN	NaN	NaN	38
11211	240	NaN	5	NaN	NaN	NaN	NaN	38
11212	240	NaN	5	NaN	NaN	NaN	NaN	38
11221	240	NaN	5	NaN	NaN	NaN	NaN	38
11222	240	NaN	5	NaN	NaN	NaN	NaN	38
1	18	NaN	1	NaN	NaN	NaN	NaN	39
11	117	33	2	NaN	NaN	NaN	NaN	39
12	90	24	2	NaN	NaN	NaN	NaN	39
111	179	20.666666666666668	3	NaN	NaN	NaN	NaN	39
112	174	19	3	NaN	NaN	NaN	NaN	39
121	140	16.666666666666668	3	NaN	NaN	NaN	NaN	39
122	148	19.333333333333332	3	NaN	NaN	NaN	NaN	39
1111	253	NaN	4	NaN	NaN	NaN	NaN	39
1112	253	NaN	4	NaN	NaN	NaN	NaN	39
1121	235	20.333333333333332	4	NaN	NaN	NaN	NaN	39
1122	252	26	4	NaN	NaN	NaN	NaN	39
1211	197	19	4	NaN	NaN	NaN	NaN	39
1212	202	20.666666666666668	4	NaN	NaN	NaN	NaN	39
1221	197	16.333333333333332	4	NaN	NaN	NaN	NaN	39
1222	188	13.333333333333334	4	NaN	NaN	NaN	NaN	39
11211	253	NaN	5	NaN	NaN	NaN	NaN	39
11212	253	NaN	5	NaN	NaN	NaN	NaN	39
11221	253	NaN	5	NaN	NaN	NaN	NaN	39
11222	253	NaN	5	NaN	NaN	NaN	NaN	39
12111	247	16.666666666666668	5	NaN	NaN	NaN	NaN	39
12112	248	17	5	NaN	NaN	NaN	NaN	39
12121	246	14.666666666666666	5	NaN	NaN	NaN	NaN	39
12122	243	13.666666666666666	5	NaN	NaN	NaN	NaN	39
12211	239	14	5	NaN	NaN	NaN	NaN	39
12212	244	15.666666666666666	5	NaN	NaN	NaN	NaN	39
12221	227	13	5	NaN	NaN	NaN	NaN	39
12222	242	18	5	NaN	NaN	NaN	NaN	39
121111	253	NaN	6	NaN	NaN	NaN	NaN	39
121112	253	NaN	6	NaN	NaN	NaN	NaN	39
121121	253	NaN	6	NaN	NaN	NaN	NaN	39
121122	253	NaN	6	NaN	NaN	NaN	NaN	39
121211	253	NaN	6	NaN	NaN	NaN	NaN	39
121212	253	NaN	6	NaN	NaN	NaN	NaN	39
121221	253	NaN	6	NaN	NaN	NaN	NaN	39
121222	253	NaN	6	NaN	NaN	NaN	NaN	39
122111	253	NaN	6	NaN	NaN	NaN	NaN	39
122112	253	NaN	6	NaN	NaN	NaN	NaN	39
122121	253	NaN	6	NaN	NaN	NaN	NaN	39
122122	253	NaN	6	NaN	NaN	NaN	NaN	39
122211	253	NaN	6	NaN	NaN	NaN	NaN	39
122212	253	NaN	6	NaN	NaN	NaN	NaN	39
122221	253	NaN	6	NaN	NaN	NaN	NaN	39
122222	253	NaN	6	NaN	NaN	NaN	NaN	39
1	18	NaN	1	NaN	NaN	NaN	NaN	40
11	73	18.333333333333332	2	NaN	NaN	NaN	NaN	40
12	80	20.666666666666668	2	NaN	NaN	NaN	NaN	40
111	108	11.666666666666666	3	NaN	NaN	NaN	NaN	40
112	118	15	3	NaN	NaN	NaN	NaN	40
121	119	13	3	NaN	NaN	NaN	NaN	40
122	133	17.666666666666668	3	NaN	NaN	NaN	NaN	40
1111	144	12	4	NaN	NaN	NaN	NaN	40
1112	141	11	4	NaN	NaN	NaN	NaN	40
1121	162	14.666666666666666	4	NaN	NaN	NaN	NaN	40
1122	174	18.666666666666668	4	NaN	NaN	NaN	NaN	40
1211	188	23	4	NaN	NaN	NaN	NaN	40
1212	185	22	4	NaN	NaN	NaN	NaN	40
1221	164	10.333333333333334	4	NaN	NaN	NaN	NaN	40
1222	170	12.333333333333334	4	NaN	NaN	NaN	NaN	40
11111	195	17	5	NaN	NaN	NaN	NaN	40
11112	198	18	5	NaN	NaN	NaN	NaN	40
11121	189	16	5	NaN	NaN	NaN	NaN	40
11122	185	14.666666666666666	5	NaN	NaN	NaN	NaN	40
11211	204	14	5	NaN	NaN	NaN	NaN	40
11212	204	14	5	NaN	NaN	NaN	NaN	40
11221	226	17.333333333333332	5	NaN	NaN	NaN	NaN	40
11222	219	15	5	NaN	NaN	NaN	NaN	40
12111	234	15.333333333333334	5	NaN	NaN	NaN	NaN	40
12112	253	NaN	5	NaN	NaN	NaN	NaN	40
12121	233	16	5	NaN	NaN	NaN	NaN	40
12122	233	16	5	NaN	NaN	NaN	NaN	40
12211	203	13	5	NaN	NaN	NaN	NaN	40
12212	201	12.333333333333334	5	NaN	NaN	NaN	NaN	40
12221	220	16.666666666666668	5	NaN	NaN	NaN	NaN	40
12222	202	10.666666666666666	5	NaN	NaN	NaN	NaN	40
111111	237	14	6	NaN	NaN	NaN	NaN	40
111112	238	14.333333333333334	6	NaN	NaN	NaN	NaN	40
111121	244	15.333333333333334	6	NaN	NaN	NaN	NaN	40
111122	239	13.666666666666666	6	NaN	NaN	NaN	NaN	40
111211	231	14	6	NaN	NaN	NaN	NaN	40
111212	232	14.333333333333334	6	NaN	NaN	NaN	NaN	40
111221	250	NaN	6	NaN	NaN	NaN	NaN	40
111222	228	NaN	6	NaN	NaN	NaN	NaN	40
112111	253	NaN	6	NaN	NaN	NaN	NaN	40
112112	253	NaN	6	NaN	NaN	NaN	NaN	40
112121	242	12.666666666666666	6	NaN	NaN	NaN	NaN	40
112122	248	14.666666666666666	6	NaN	NaN	NaN	NaN	40
112211	253	NaN	6	NaN	NaN	NaN	NaN	40
112212	253	NaN	6	NaN	NaN	NaN	NaN	40
112221	253	NaN	6	NaN	NaN	NaN	NaN	40
112222	253	NaN	6	NaN	NaN	NaN	NaN	40
121111	253	NaN	6	NaN	NaN	NaN	NaN	40
121112	253	NaN	6	NaN	NaN	NaN	NaN	40
121211	253	NaN	6	NaN	NaN	NaN	NaN	40
121212	253	NaN	6	NaN	NaN	NaN	NaN	40
121221	253	NaN	6	NaN	NaN	NaN	NaN	40
121222	253	NaN	6	NaN	NaN	NaN	NaN	40
122111	248	15	6	NaN	NaN	NaN	NaN	40
122112	242	13	6	NaN	NaN	NaN	NaN	40
122121	252	17	6	NaN	NaN	NaN	NaN	40
122122	248	15.666666666666666	6	NaN	NaN	NaN	NaN	40
122211	253	NaN	6	NaN	NaN	NaN	NaN	40
122212	253	NaN	6	NaN	NaN	NaN	NaN	40
122221	243	13.666666666666666	6	NaN	NaN	NaN	NaN	40
122222	248	15.333333333333334	6	NaN	NaN	NaN	NaN	40
1111111	253	NaN	7	NaN	NaN	NaN	NaN	40
1111112	253	NaN	7	NaN	NaN	NaN	NaN	40
1111121	253	NaN	7	NaN	NaN	NaN	NaN	40
1111122	253	NaN	7	NaN	NaN	NaN	NaN	40
1111211	253	NaN	7	NaN	NaN	NaN	NaN	40
1111212	253	NaN	7	NaN	NaN	NaN	NaN	40
1111221	253	NaN	7	NaN	NaN	NaN	NaN	40
1111222	253	NaN	7	NaN	NaN	NaN	NaN	40
1112111	253	NaN	7	NaN	NaN	NaN	NaN	40
1112112	253	NaN	7	NaN	NaN	NaN	NaN	40
1112121	253	NaN	7	NaN	NaN	NaN	NaN	40
1112122	253	NaN	7	NaN	NaN	NaN	NaN	40
1121211	253	NaN	7	NaN	NaN	NaN	NaN	40
1121212	253	NaN	7	NaN	NaN	NaN	NaN	40
1121221	253	NaN	7	NaN	NaN	NaN	NaN	40
1121222	253	NaN	7	NaN	NaN	NaN	NaN	40
1221111	253	NaN	7	NaN	NaN	NaN	NaN	40
1221112	253	NaN	7	NaN	NaN	NaN	NaN	40
1221121	253	NaN	7	NaN	NaN	NaN	NaN	40
1221122	253	NaN	7	NaN	NaN	NaN	NaN	40
1221211	253	NaN	7	NaN	NaN	NaN	NaN	40
1221212	253	NaN	7	NaN	NaN	NaN	NaN	40
1221221	253	NaN	7	NaN	NaN	NaN	NaN	40
1221222	253	NaN	7	NaN	NaN	NaN	NaN	40
1222211	253	NaN	7	NaN	NaN	NaN	NaN	40
1222212	253	NaN	7	NaN	NaN	NaN	NaN	40
1222221	253	NaN	7	NaN	NaN	NaN	NaN	40
1222222	253	NaN	7	NaN	NaN	NaN	NaN	40
1	77	NaN	1	NaN	NaN	NaN	NaN	41
11	126	16.333333333333332	2	NaN	NaN	NaN	NaN	41
12	129	17.333333333333332	2	NaN	NaN	NaN	NaN	41
111	179	17.666666666666668	3	NaN	NaN	NaN	NaN	41
112	199	24.333333333333332	3	NaN	NaN	NaN	NaN	41
121	181	17.333333333333332	3	NaN	NaN	NaN	NaN	41
122	191	20.666666666666668	3	NaN	NaN	NaN	NaN	41
1111	214	11.666666666666666	4	NaN	NaN	NaN	NaN	41
1112	228	16.333333333333332	4	NaN	NaN	NaN	NaN	41
1121	248	16.333333333333332	4	NaN	NaN	NaN	NaN	41
1122	253	NaN	4	NaN	NaN	NaN	NaN	41
1211	221	13.333333333333334	4	NaN	NaN	NaN	NaN	41
1212	229	16	4	NaN	NaN	NaN	NaN	41
1221	246	18.333333333333332	4	NaN	NaN	NaN	NaN	41
1222	253	NaN	4	NaN	NaN	NaN	NaN	41
11111	253	NaN	5	NaN	NaN	NaN	NaN	41
11112	235	7	5	NaN	NaN	NaN	NaN	41
11121	253	NaN	5	NaN	NaN	NaN	NaN	41
11122	253	NaN	5	NaN	NaN	NaN	NaN	41
11211	253	NaN	5	NaN	NaN	NaN	NaN	41
11212	253	NaN	5	NaN	NaN	NaN	NaN	41
12111	253	NaN	5	NaN	NaN	NaN	NaN	41
12112	253	NaN	5	NaN	NaN	NaN	NaN	41
12121	253	NaN	5	NaN	NaN	NaN	NaN	41
12122	253	NaN	5	NaN	NaN	NaN	NaN	41
12211	253	NaN	5	NaN	NaN	NaN	NaN	41
12212	253	NaN	5	NaN	NaN	NaN	NaN	41
111121	253	NaN	6	NaN	NaN	NaN	NaN	41
111122	253	NaN	6	NaN	NaN	NaN	NaN	41
