# Supplementary material for: Asymmetric division events promote variability in cell cycle duration in animal cells and Escherichia coli
Source: Nat Commun. 2019 Apr 23;10:1901. doi: 10.1038/s41467-019-09413-5 (PMC6478688; doi:10.1038/s41467-019-09413-5)
Supplement: Supplementary file 10 — Supplementary Data 5 [file 41467_2019_9413_MOESM10_ESM.txt]

1	11	NaN	1	NaN	NaN	NaN	NaN	1
11	20	18	2	NaN	NaN	NaN	NaN	1
12	21	20	2	NaN	NaN	NaN	NaN	1
111	43	46	3	NaN	NaN	NaN	NaN	1
112	28	16	3	NaN	NaN	NaN	NaN	1
121	41	40	3	NaN	NaN	NaN	NaN	1
122	29	16	3	NaN	NaN	NaN	NaN	1
1111	44	NaN	4	NaN	NaN	NaN	NaN	1
1112	44	NaN	4	NaN	NaN	NaN	NaN	1
1121	36	16	4	NaN	NaN	NaN	NaN	1
1122	44	NaN	4	NaN	NaN	NaN	NaN	1
1211	44	NaN	4	NaN	NaN	NaN	NaN	1
1212	44	NaN	4	NaN	NaN	NaN	NaN	1
1221	40	22	4	NaN	NaN	NaN	NaN	1
1222	38	18	4	NaN	NaN	NaN	NaN	1
11211	44	NaN	5	NaN	NaN	NaN	NaN	1
11212	44	NaN	5	NaN	NaN	NaN	NaN	1
12211	44	NaN	5	NaN	NaN	NaN	NaN	1
12212	44	NaN	5	NaN	NaN	NaN	NaN	1
12221	44	NaN	5	NaN	NaN	NaN	NaN	1
12222	44	NaN	5	NaN	NaN	NaN	NaN	1
1	16	NaN	1	NaN	NaN	NaN	NaN	2
11	28	24	2	NaN	NaN	NaN	NaN	2
12	27	22	2	NaN	NaN	NaN	NaN	2
111	46	NaN	3	NaN	NaN	NaN	NaN	2
112	37	18	3	NaN	NaN	NaN	NaN	2
121	37	20	3	NaN	NaN	NaN	NaN	2
122	46	NaN	3	NaN	NaN	NaN	NaN	2
1121	46	NaN	4	NaN	NaN	NaN	NaN	2
1122	46	NaN	4	NaN	NaN	NaN	NaN	2
1211	46	NaN	4	NaN	NaN	NaN	NaN	2
1212	46	NaN	4	NaN	NaN	NaN	NaN	2
1	9	NaN	1	NaN	NaN	NaN	NaN	3
11	24	30	2	NaN	NaN	NaN	NaN	3
12	23	28	2	NaN	NaN	NaN	NaN	3
111	36	24	3	NaN	NaN	NaN	NaN	3
112	46	NaN	3	NaN	NaN	NaN	NaN	3
121	38	30	3	NaN	NaN	NaN	NaN	3
122	37	28	3	NaN	NaN	NaN	NaN	3
1111	38	NaN	4	NaN	NaN	NaN	NaN	3
1112	38	NaN	4	NaN	NaN	NaN	NaN	3
1211	46	NaN	4	NaN	NaN	NaN	NaN	3
1212	44	12	4	NaN	NaN	NaN	NaN	3
1221	46	NaN	4	NaN	NaN	NaN	NaN	3
1222	46	NaN	4	NaN	NaN	NaN	NaN	3
12121	46	NaN	5	NaN	NaN	NaN	NaN	3
12122	46	NaN	5	NaN	NaN	NaN	NaN	3
1	3	NaN	1	NaN	NaN	NaN	NaN	4
11	12	18	2	NaN	NaN	NaN	NaN	4
12	15	24	2	NaN	NaN	NaN	NaN	4
111	24	24	3	NaN	NaN	NaN	NaN	4
112	28	30	3	NaN	NaN	NaN	NaN	4
121	28	24	3	NaN	NaN	NaN	NaN	4
122	31	30	3	NaN	NaN	NaN	NaN	4
1111	32	NaN	4	NaN	NaN	NaN	NaN	4
1112	32	NaN	4	NaN	NaN	NaN	NaN	4
1121	32	NaN	4	NaN	NaN	NaN	NaN	4
1122	32	NaN	4	NaN	NaN	NaN	NaN	4
1211	32	NaN	4	NaN	NaN	NaN	NaN	4
1212	32	NaN	4	NaN	NaN	NaN	NaN	4
1221	32	NaN	4	NaN	NaN	NaN	NaN	4
1222	32	NaN	4	NaN	NaN	NaN	NaN	4
1	6	NaN	1	NaN	NaN	NaN	NaN	5
11	12	12	2	NaN	NaN	NaN	NaN	5
12	15	18	2	NaN	NaN	NaN	NaN	5
111	18	12	3	NaN	NaN	NaN	NaN	5
112	18	12	3	NaN	NaN	NaN	NaN	5
121	21	12	3	NaN	NaN	NaN	NaN	5
122	22	14	3	NaN	NaN	NaN	NaN	5
1111	29	NaN	4	NaN	NaN	NaN	NaN	5
1112	29	NaN	4	NaN	NaN	NaN	NaN	5
1121	32	NaN	4	NaN	NaN	NaN	NaN	5
1122	32	NaN	4	NaN	NaN	NaN	NaN	5
1211	23	NaN	4	NaN	NaN	NaN	NaN	5
1212	23	NaN	4	NaN	NaN	NaN	NaN	5
1221	23	NaN	4	NaN	NaN	NaN	NaN	5
1222	23	NaN	4	NaN	NaN	NaN	NaN	5
1	NaN	NaN	1	NaN	NaN	NaN	NaN	6
11	10	NaN	2	NaN	NaN	NaN	NaN	6
12	12	NaN	2	NaN	NaN	NaN	NaN	6
111	21	22	3	NaN	NaN	NaN	NaN	6
112	26	32	3	NaN	NaN	NaN	NaN	6
121	16	NaN	3	NaN	NaN	NaN	NaN	6
122	17	NaN	3	NaN	NaN	NaN	NaN	6
1111	23	NaN	4	NaN	NaN	NaN	NaN	6
1112	31	NaN	4	NaN	NaN	NaN	NaN	6
1121	31	NaN	4	NaN	NaN	NaN	NaN	6
1122	31	NaN	4	NaN	NaN	NaN	NaN	6
1	7	NaN	1	NaN	NaN	NaN	NaN	7
11	21	20	2	NaN	NaN	NaN	NaN	7
12	17	20	2	NaN	NaN	NaN	NaN	7
111	27	14	3	NaN	NaN	NaN	NaN	7
112	24	14	3	NaN	NaN	NaN	NaN	7
121	33	NaN	3	NaN	NaN	NaN	NaN	7
122	32	NaN	3	NaN	NaN	NaN	NaN	7
1111	28	NaN	4	NaN	NaN	NaN	NaN	7
1112	28	NaN	4	NaN	NaN	NaN	NaN	7
1121	28	NaN	4	NaN	NaN	NaN	NaN	7
1122	34	NaN	4	NaN	NaN	NaN	NaN	7
1	NaN	NaN	1	NaN	NaN	NaN	NaN	8
11	11	NaN	2	NaN	NaN	NaN	NaN	8
12	11	NaN	2	NaN	NaN	NaN	NaN	8
111	18	14	3	NaN	NaN	NaN	NaN	8
112	17	12	3	NaN	NaN	NaN	NaN	8
121	20	NaN	3	NaN	NaN	NaN	NaN	8
122	20	NaN	3	NaN	NaN	NaN	NaN	8
1111	20	NaN	4	NaN	NaN	NaN	NaN	8
1112	20	NaN	4	NaN	NaN	NaN	NaN	8
1121	20	NaN	4	NaN	NaN	NaN	NaN	8
1122	20	NaN	4	NaN	NaN	NaN	NaN	8
1	NaN	NaN	1	NaN	NaN	NaN	NaN	9
11	2	NaN	2	NaN	NaN	NaN	NaN	9
12	5	NaN	2	NaN	NaN	NaN	NaN	9
111	15	26	3	NaN	NaN	NaN	NaN	9
112	16	28	3	NaN	NaN	NaN	NaN	9
121	18	NaN	3	NaN	NaN	NaN	NaN	9
122	11	12	3	NaN	NaN	NaN	NaN	9
1111	58	NaN	4	NaN	NaN	NaN	NaN	9
1112	58	NaN	4	NaN	NaN	NaN	NaN	9
1121	28	16	4	NaN	NaN	NaN	NaN	9
1122	34	28	4	NaN	NaN	NaN	NaN	9
1221	18	NaN	4	NaN	NaN	NaN	NaN	9
1222	18	NaN	4	NaN	NaN	NaN	NaN	9
11211	42	28	5	NaN	NaN	NaN	NaN	9
11212	58	NaN	5	NaN	NaN	NaN	NaN	9
11221	54	28	5	NaN	NaN	NaN	NaN	9
11222	46	24	5	NaN	NaN	NaN	NaN	9
112111	58	NaN	6	NaN	NaN	NaN	NaN	9
112112	46	8	6	NaN	NaN	NaN	NaN	9
112211	58	NaN	6	NaN	NaN	NaN	NaN	9
112212	58	NaN	6	NaN	NaN	NaN	NaN	9
112221	58	NaN	6	NaN	NaN	NaN	NaN	9
112222	58	NaN	6	NaN	NaN	NaN	NaN	9
1121121	58	NaN	7	NaN	NaN	NaN	NaN	9
1121122	58	NaN	7	NaN	NaN	NaN	NaN	9
1	NaN	NaN	1	NaN	NaN	NaN	NaN	10
11	2	NaN	2	NaN	NaN	NaN	NaN	10
12	3	NaN	2	NaN	NaN	NaN	NaN	10
111	17	28	3	NaN	NaN	NaN	NaN	10
112	27	34	3	NaN	NaN	NaN	NaN	10
121	20	34	3	NaN	NaN	NaN	NaN	10
122	26	32	3	NaN	NaN	NaN	NaN	10
1111	34	26	4	NaN	NaN	NaN	NaN	10
1112	38	34	4	NaN	NaN	NaN	NaN	10
1121	43	NaN	4	NaN	NaN	NaN	NaN	10
1122	43	NaN	4	NaN	NaN	NaN	NaN	10
1211	45	NaN	4	NaN	NaN	NaN	NaN	10
1212	45	NaN	4	NaN	NaN	NaN	NaN	10
1221	40	NaN	4	NaN	NaN	NaN	NaN	10
1222	41	NaN	4	NaN	NaN	NaN	NaN	10
11111	43	NaN	5	NaN	NaN	NaN	NaN	10
11112	41	NaN	5	NaN	NaN	NaN	NaN	10
11121	45	NaN	5	NaN	NaN	NaN	NaN	10
11122	45	NaN	5	NaN	NaN	NaN	NaN	10
1	NaN	NaN	1	NaN	NaN	NaN	NaN	11
11	4	NaN	2	NaN	NaN	NaN	NaN	11
12	9	NaN	2	NaN	NaN	NaN	NaN	11
111	14	20	3	NaN	NaN	NaN	NaN	11
112	11	14	3	NaN	NaN	NaN	NaN	11
121	17	NaN	3	NaN	NaN	NaN	NaN	11
122	36	NaN	3	NaN	NaN	NaN	NaN	11
1111	33	28	4	NaN	NaN	NaN	NaN	11
1112	32	28	4	NaN	NaN	NaN	NaN	11
1121	16	NaN	4	NaN	NaN	NaN	NaN	11
1122	17	NaN	4	NaN	NaN	NaN	NaN	11
11111	47	28	5	NaN	NaN	NaN	NaN	11
11112	45	24	5	NaN	NaN	NaN	NaN	11
11121	45	26	5	NaN	NaN	NaN	NaN	11
11122	62	60	5	NaN	NaN	NaN	NaN	11
111111	61	28	6	NaN	NaN	NaN	NaN	11
111112	60	26	6	NaN	NaN	NaN	NaN	11
111121	60	30	6	NaN	NaN	NaN	NaN	11
111122	63	NaN	6	NaN	NaN	NaN	NaN	11
111211	63	NaN	6	NaN	NaN	NaN	NaN	11
111212	62	34	6	NaN	NaN	NaN	NaN	11
111221	63	NaN	6	NaN	NaN	NaN	NaN	11
111222	63	NaN	6	NaN	NaN	NaN	NaN	11
1111111	63	NaN	7	NaN	NaN	NaN	NaN	11
1111112	63	NaN	7	NaN	NaN	NaN	NaN	11
1111121	63	NaN	7	NaN	NaN	NaN	NaN	11
1111122	63	NaN	7	NaN	NaN	NaN	NaN	11
1111211	63	NaN	7	NaN	NaN	NaN	NaN	11
1111212	63	NaN	7	NaN	NaN	NaN	NaN	11
1112121	63	NaN	7	NaN	NaN	NaN	NaN	11
1112122	63	NaN	7	NaN	NaN	NaN	NaN	11
1	NaN	NaN	1	NaN	NaN	NaN	NaN	12
11	4	NaN	2	NaN	NaN	NaN	NaN	12
12	4	NaN	2	NaN	NaN	NaN	NaN	12
111	15	22	3	NaN	NaN	NaN	NaN	12
112	15	22	3	NaN	NaN	NaN	NaN	12
121	8	8	3	NaN	NaN	NaN	NaN	12
122	10	12	3	NaN	NaN	NaN	NaN	12
1111	18	NaN	4	NaN	NaN	NaN	NaN	12
1112	18	NaN	4	NaN	NaN	NaN	NaN	12
1121	18	NaN	4	NaN	NaN	NaN	NaN	12
1122	18	NaN	4	NaN	NaN	NaN	NaN	12
1211	18	NaN	4	NaN	NaN	NaN	NaN	12
1212	16	16	4	NaN	NaN	NaN	NaN	12
1221	18	NaN	4	NaN	NaN	NaN	NaN	12
1222	18	NaN	4	NaN	NaN	NaN	NaN	12
12121	18	NaN	5	NaN	NaN	NaN	NaN	12
12122	18	NaN	5	NaN	NaN	NaN	NaN	12
