# Supplementary material for: Asymmetric division events promote variability in cell cycle duration in animal cells and Escherichia coli
Source: Nat Commun. 2019 Apr 23;10:1901. doi: 10.1038/s41467-019-09413-5 (PMC6478688; doi:10.1038/s41467-019-09413-5)
Supplement: Supplementary file 11 — Supplementary Data 6 [file 41467_2019_9413_MOESM11_ESM.txt]

1	1541.3	NaN	1	NaN	NaN	NaN	NaN	1
11	2381.3499999999999	810.04999999999995	1	NaN	NaN	NaN	NaN	1
111	3281.4000000000001	870.04999999999995	1	NaN	NaN	NaN	NaN	1
1111	4001.4499999999998	690.04999999999995	1	NaN	NaN	NaN	NaN	1
1112	4031.4499999999998	720.04999999999995	1	NaN	NaN	NaN	NaN	1
112	3281.4000000000001	870.04999999999995	1	NaN	NaN	NaN	NaN	1
1121	4091.4499999999998	780.04999999999995	1	NaN	NaN	NaN	NaN	1
1122	4091.4499999999998	780.04999999999995	1	NaN	NaN	NaN	NaN	1
11221	4841.5	720.04999999999995	1	NaN	NaN	NaN	NaN	1
11222	4841.5	720.04999999999995	1	NaN	NaN	NaN	NaN	1
12	2411.3499999999999	840.04999999999995	1	NaN	NaN	NaN	NaN	1
121	3311.4000000000001	870.04999999999995	1	NaN	NaN	NaN	NaN	1
1212	4151.4499999999998	810.04999999999995	1	NaN	NaN	NaN	NaN	1
12121	5081.5200000000004	900.07000000000005	1	NaN	NaN	NaN	NaN	1
12122	5081.5200000000004	900.07000000000005	1	NaN	NaN	NaN	NaN	1
122	3371.4000000000001	930.04999999999995	1	NaN	NaN	NaN	NaN	1
1221	4091.4499999999998	690.04999999999995	1	NaN	NaN	NaN	NaN	1
12211	4691.4799999999996	570.02999999999997	1	NaN	NaN	NaN	NaN	1
12212	4691.4799999999996	570.02999999999997	1	NaN	NaN	NaN	NaN	1
1222	4151.4499999999998	750.04999999999995	1	NaN	NaN	NaN	NaN	1
12221	4721.4799999999996	540.02999999999997	1	NaN	NaN	NaN	NaN	1
12222	4811.4799999999996	630.02999999999997	1	NaN	NaN	NaN	NaN	1
1	720.67999999999995	NaN	1	NaN	NaN	NaN	NaN	2
11	1511.8299999999999	761.14999999999998	1	NaN	NaN	NaN	NaN	2
111	2471.8800000000001	930.04999999999995	1	NaN	NaN	NaN	NaN	2
1111	3221.9299999999998	720.04999999999995	1	NaN	NaN	NaN	NaN	2
11111	3851.9699999999998	600.01999999999998	1	NaN	NaN	NaN	NaN	2
111111	4632.0200000000004	750.04999999999995	1	NaN	NaN	NaN	NaN	2
1111111	5142.0500000000002	480.02999999999997	1	NaN	NaN	NaN	NaN	2
1111112	5172.0500000000002	510.02999999999997	1	NaN	NaN	NaN	NaN	2
111112	4482	600.02999999999997	1	NaN	NaN	NaN	NaN	2
11112	3851.9699999999998	600.01999999999998	1	NaN	NaN	NaN	NaN	2
111121	4392	510.02999999999997	1	NaN	NaN	NaN	NaN	2
1111211	5052.0500000000002	630.04999999999995	1	NaN	NaN	NaN	NaN	2
1111212	5052.0500000000002	630.04999999999995	1	NaN	NaN	NaN	NaN	2
111122	4452	570.02999999999997	1	NaN	NaN	NaN	NaN	2
1111221	5052.0500000000002	570.04999999999995	1	NaN	NaN	NaN	NaN	2
1111222	5142.0500000000002	660.04999999999995	1	NaN	NaN	NaN	NaN	2
1112	3221.9299999999998	720.04999999999995	1	NaN	NaN	NaN	NaN	2
11121	3881.9699999999998	630.01999999999998	1	NaN	NaN	NaN	NaN	2
111211	4512	600.02999999999997	1	NaN	NaN	NaN	NaN	2
1112111	5292.0699999999997	750.07000000000005	1	NaN	NaN	NaN	NaN	2
1112112	5112.0699999999997	570.07000000000005	1	NaN	NaN	NaN	NaN	2
111212	4482	570.02999999999997	1	NaN	NaN	NaN	NaN	2
11122	3881.9699999999998	630.01999999999998	1	NaN	NaN	NaN	NaN	2
111221	4662.0200000000004	750.04999999999995	1	NaN	NaN	NaN	NaN	2
1112211	5352.0699999999997	660.04999999999995	1	NaN	NaN	NaN	NaN	2
1112212	5532.0799999999999	840.07000000000005	1	NaN	NaN	NaN	NaN	2
111222	4572	660.02999999999997	1	NaN	NaN	NaN	NaN	2
1112221	5142.0500000000002	540.04999999999995	1	NaN	NaN	NaN	NaN	2
1112222	5202.0699999999997	600.07000000000005	1	NaN	NaN	NaN	NaN	2
112	2471.8800000000001	930.04999999999995	1	NaN	NaN	NaN	NaN	2
1121	3281.9299999999998	780.04999999999995	1	NaN	NaN	NaN	NaN	2
11211	3941.9699999999998	630.02999999999997	1	NaN	NaN	NaN	NaN	2
112111	4632.0200000000004	660.04999999999995	1	NaN	NaN	NaN	NaN	2
1121111	5232.0699999999997	570.04999999999995	1	NaN	NaN	NaN	NaN	2
1121112	5292.0699999999997	630.04999999999995	1	NaN	NaN	NaN	NaN	2
112112	4572	600.02999999999997	1	NaN	NaN	NaN	NaN	2
1121121	5262.0699999999997	660.07000000000005	1	NaN	NaN	NaN	NaN	2
1121122	5172.0500000000002	570.04999999999995	1	NaN	NaN	NaN	NaN	2
11212	3971.9699999999998	660.02999999999997	1	NaN	NaN	NaN	NaN	2
112121	4542	540.01999999999998	1	NaN	NaN	NaN	NaN	2
1121211	5322.0699999999997	750.07000000000005	1	NaN	NaN	NaN	NaN	2
1121212	5202.0699999999997	630.07000000000005	1	NaN	NaN	NaN	NaN	2
112122	4602	600.01999999999998	1	NaN	NaN	NaN	NaN	2
1122	3191.9299999999998	690.04999999999995	1	NaN	NaN	NaN	NaN	2
11221	3851.9699999999998	630.02999999999997	1	NaN	NaN	NaN	NaN	2
112211	4632.0200000000004	750.04999999999995	1	NaN	NaN	NaN	NaN	2
1122111	5532.0799999999999	870.07000000000005	1	NaN	NaN	NaN	NaN	2
1122112	5232.0699999999997	570.04999999999995	1	NaN	NaN	NaN	NaN	2
112212	4422	540.02999999999997	1	NaN	NaN	NaN	NaN	2
1122121	5292.0699999999997	840.07000000000005	1	NaN	NaN	NaN	NaN	2
1122122	5082.0500000000002	630.04999999999995	1	NaN	NaN	NaN	NaN	2
11222	3881.9699999999998	660.02999999999997	1	NaN	NaN	NaN	NaN	2
112221	4542	630.02999999999997	1	NaN	NaN	NaN	NaN	2
1122211	5112.0699999999997	540.07000000000005	1	NaN	NaN	NaN	NaN	2
1122212	5202.0699999999997	630.07000000000005	1	NaN	NaN	NaN	NaN	2
112222	4662.0200000000004	750.04999999999995	1	NaN	NaN	NaN	NaN	2
1122221	5412.0699999999997	720.04999999999995	1	NaN	NaN	NaN	NaN	2
1122222	5382.0699999999997	690.04999999999995	1	NaN	NaN	NaN	NaN	2
12	1691.8499999999999	941.16999999999996	1	NaN	NaN	NaN	NaN	2
121	2621.8800000000001	900.02999999999997	1	NaN	NaN	NaN	NaN	2
1211	3311.9299999999998	660.04999999999995	1	NaN	NaN	NaN	NaN	2
12111	3971.9699999999998	630.02999999999997	1	NaN	NaN	NaN	NaN	2
121111	4632.0200000000004	630.02999999999997	1	NaN	NaN	NaN	NaN	2
1211111	5262.0699999999997	600.04999999999995	1	NaN	NaN	NaN	NaN	2
1211112	5352.0699999999997	690.04999999999995	1	NaN	NaN	NaN	NaN	2
121112	4602	600.01999999999998	1	NaN	NaN	NaN	NaN	2
1211121	5322.0699999999997	690.04999999999995	1	NaN	NaN	NaN	NaN	2
1211122	5352.0699999999997	720.04999999999995	1	NaN	NaN	NaN	NaN	2
12112	4001.98	660.04999999999995	1	NaN	NaN	NaN	NaN	2
121121	4812.0200000000004	780.02999999999997	1	NaN	NaN	NaN	NaN	2
1211211	5532.0799999999999	690.07000000000005	1	NaN	NaN	NaN	NaN	2
1211212	5592.1000000000004	750.08000000000004	1	NaN	NaN	NaN	NaN	2
121122	4692.0200000000004	660.02999999999997	1	NaN	NaN	NaN	NaN	2
1211221	5442.0699999999997	720.04999999999995	1	NaN	NaN	NaN	NaN	2
1211222	5622.0799999999999	900.07000000000005	1	NaN	NaN	NaN	NaN	2
1212	3251.9499999999998	600.07000000000005	1	NaN	NaN	NaN	NaN	2
12121	4241.9799999999996	960.04999999999995	1	NaN	NaN	NaN	NaN	2
121211	4992.0500000000002	720.07000000000005	1	NaN	NaN	NaN	NaN	2
1212112	5682.0799999999999	660.02999999999997	1	NaN	NaN	NaN	NaN	2
121212	4932.0299999999997	660.04999999999995	1	NaN	NaN	NaN	NaN	2
1212122	5892.1000000000004	930.04999999999995	1	NaN	NaN	NaN	NaN	2
12122	3941.9699999999998	660.02999999999997	1	NaN	NaN	NaN	NaN	2
121221	4662.0200000000004	690.04999999999995	1	NaN	NaN	NaN	NaN	2
1212211	5502.0799999999999	810.07000000000005	1	NaN	NaN	NaN	NaN	2
1212212	5352.0699999999997	660.04999999999995	1	NaN	NaN	NaN	NaN	2
121222	4632.0200000000004	660.04999999999995	1	NaN	NaN	NaN	NaN	2
1212221	5382.0699999999997	720.04999999999995	1	NaN	NaN	NaN	NaN	2
1212222	5442.0699999999997	780.04999999999995	1	NaN	NaN	NaN	NaN	2
122	2501.8800000000001	780.02999999999997	1	NaN	NaN	NaN	NaN	2
1221	3161.9299999999998	630.04999999999995	1	NaN	NaN	NaN	NaN	2
12211	3791.9699999999998	600.02999999999997	1	NaN	NaN	NaN	NaN	2
122111	4452	630.02999999999997	1	NaN	NaN	NaN	NaN	2
1221111	5202.0699999999997	720.07000000000005	1	NaN	NaN	NaN	NaN	2
1221112	5142.0500000000002	660.04999999999995	1	NaN	NaN	NaN	NaN	2
122112	4632.0200000000004	810.04999999999995	1	NaN	NaN	NaN	NaN	2
1221121	5322.0699999999997	660.04999999999995	1	NaN	NaN	NaN	NaN	2
1221122	5202.0699999999997	540.04999999999995	1	NaN	NaN	NaN	NaN	2
12212	3821.9699999999998	630.02999999999997	1	NaN	NaN	NaN	NaN	2
122121	4512	660.02999999999997	1	NaN	NaN	NaN	NaN	2
122122	4512	660.02999999999997	1	NaN	NaN	NaN	NaN	2
1221221	5202.0699999999997	660.07000000000005	1	NaN	NaN	NaN	NaN	2
1221222	5202.0699999999997	660.07000000000005	1	NaN	NaN	NaN	NaN	2
1222	3131.9299999999998	600.04999999999995	1	NaN	NaN	NaN	NaN	2
12221	3761.9699999999998	600.02999999999997	1	NaN	NaN	NaN	NaN	2
122211	4332	540.02999999999997	1	NaN	NaN	NaN	NaN	2
1222111	5172.0500000000002	810.04999999999995	1	NaN	NaN	NaN	NaN	2
1222112	5202.0699999999997	840.07000000000005	1	NaN	NaN	NaN	NaN	2
122212	4422	630.02999999999997	1	NaN	NaN	NaN	NaN	2
1222121	5112.0699999999997	660.07000000000005	1	NaN	NaN	NaN	NaN	2
1222122	5052.0500000000002	600.04999999999995	1	NaN	NaN	NaN	NaN	2
12222	3821.9699999999998	660.02999999999997	1	NaN	NaN	NaN	NaN	2
122221	4452	600.02999999999997	1	NaN	NaN	NaN	NaN	2
1222211	5052.0500000000002	570.04999999999995	1	NaN	NaN	NaN	NaN	2
1222212	5052.0500000000002	570.04999999999995	1	NaN	NaN	NaN	NaN	2
122222	4452	600.02999999999997	1	NaN	NaN	NaN	NaN	2
1222221	5292.0699999999997	810.07000000000005	1	NaN	NaN	NaN	NaN	2
1222222	5142.0500000000002	660.04999999999995	1	NaN	NaN	NaN	NaN	2
1	781.04999999999995	NaN	1	NaN	NaN	NaN	NaN	3
11	1419.5799999999999	608.52999999999997	1	NaN	NaN	NaN	NaN	3
111	2352.23	900.02999999999997	1	NaN	NaN	NaN	NaN	3
1111	2862.27	480.02999999999997	1	NaN	NaN	NaN	NaN	3
11111	3462.3000000000002	570.02999999999997	1	NaN	NaN	NaN	NaN	3
111111	4122.3299999999999	630.02999999999997	1	NaN	NaN	NaN	NaN	3
111112	4062.3299999999999	570.02999999999997	1	NaN	NaN	NaN	NaN	3
11112	3462.3000000000002	570.02999999999997	1	NaN	NaN	NaN	NaN	3
111121	4062.3299999999999	570.02999999999997	1	NaN	NaN	NaN	NaN	3
111122	4002.3299999999999	510.02999999999997	1	NaN	NaN	NaN	NaN	3
1112	2862.27	480.02999999999997	1	NaN	NaN	NaN	NaN	3
11121	3462.3000000000002	570.02999999999997	1	NaN	NaN	NaN	NaN	3
111211	4032.3299999999999	540.02999999999997	1	NaN	NaN	NaN	NaN	3
111212	4002.3299999999999	510.02999999999997	1	NaN	NaN	NaN	NaN	3
11122	3312.3000000000002	420.02999999999997	1	NaN	NaN	NaN	NaN	3
111221	3882.3200000000002	540.02999999999997	1	NaN	NaN	NaN	NaN	3
111222	3852.3200000000002	510.02999999999997	1	NaN	NaN	NaN	NaN	3
112	2262.23	810.02999999999997	1	NaN	NaN	NaN	NaN	3
1121	2772.27	480.01999999999998	1	NaN	NaN	NaN	NaN	3
11211	3432.3000000000002	630.02999999999997	1	NaN	NaN	NaN	NaN	3
112111	3972.3299999999999	510.02999999999997	1	NaN	NaN	NaN	NaN	3
112112	3972.3299999999999	510.02999999999997	1	NaN	NaN	NaN	NaN	3
11212	3282.3000000000002	480.02999999999997	1	NaN	NaN	NaN	NaN	3
112121	3882.3200000000002	570.01999999999998	1	NaN	NaN	NaN	NaN	3
112122	4002.3299999999999	690.02999999999997	1	NaN	NaN	NaN	NaN	3
1122	2772.27	480.01999999999998	1	NaN	NaN	NaN	NaN	3
11221	3282.3000000000002	480.02999999999997	1	NaN	NaN	NaN	NaN	3
112211	4062.3299999999999	750.02999999999997	1	NaN	NaN	NaN	NaN	3
11222	3342.2800000000002	540.01999999999998	1	NaN	NaN	NaN	NaN	3
112221	4032.3299999999999	660.02999999999997	1	NaN	NaN	NaN	NaN	3
112222	3972.3299999999999	600.02999999999997	1	NaN	NaN	NaN	NaN	3
12	1389.5699999999999	578.51999999999998	1	NaN	NaN	NaN	NaN	3
121	2082.2199999999998	662.63	1	NaN	NaN	NaN	NaN	3
1211	2622.25	510.02999999999997	1	NaN	NaN	NaN	NaN	3
12111	3192.2800000000002	540.02999999999997	1	NaN	NaN	NaN	NaN	3
121111	3822.3200000000002	600.02999999999997	1	NaN	NaN	NaN	NaN	3
121112	3822.3200000000002	600.02999999999997	1	NaN	NaN	NaN	NaN	3
12112	3192.2800000000002	540.02999999999997	1	NaN	NaN	NaN	NaN	3
121121	3762.3200000000002	540.02999999999997	1	NaN	NaN	NaN	NaN	3
121122	3792.3200000000002	570.02999999999997	1	NaN	NaN	NaN	NaN	3
1212	2652.25	540.02999999999997	1	NaN	NaN	NaN	NaN	3
12121	3252.3000000000002	570.02999999999997	1	NaN	NaN	NaN	NaN	3
121212	3972.3299999999999	690.02999999999997	1	NaN	NaN	NaN	NaN	3
12122	3372.3000000000002	690.02999999999997	1	NaN	NaN	NaN	NaN	3
121221	3942.3299999999999	540.02999999999997	1	NaN	NaN	NaN	NaN	3
121222	3942.3299999999999	540.02999999999997	1	NaN	NaN	NaN	NaN	3
122	1992.22	572.63	1	NaN	NaN	NaN	NaN	3
1221	2532.25	510.02999999999997	1	NaN	NaN	NaN	NaN	3
12211	3162.2800000000002	600.02999999999997	1	NaN	NaN	NaN	NaN	3
122111	3792.3200000000002	600.02999999999997	1	NaN	NaN	NaN	NaN	3
122112	3792.3200000000002	600.02999999999997	1	NaN	NaN	NaN	NaN	3
12212	3192.2800000000002	630.02999999999997	1	NaN	NaN	NaN	NaN	3
122121	3882.3200000000002	660.02999999999997	1	NaN	NaN	NaN	NaN	3
122122	3912.3299999999999	690.04999999999995	1	NaN	NaN	NaN	NaN	3
1222	2562.25	540.02999999999997	1	NaN	NaN	NaN	NaN	3
12221	3162.2800000000002	570.02999999999997	1	NaN	NaN	NaN	NaN	3
122211	3792.3200000000002	600.02999999999997	1	NaN	NaN	NaN	NaN	3
122212	3882.3200000000002	690.02999999999997	1	NaN	NaN	NaN	NaN	3
12222	3132.2800000000002	540.02999999999997	1	NaN	NaN	NaN	NaN	3
122221	3762.3200000000002	600.02999999999997	1	NaN	NaN	NaN	NaN	3
122222	3822.3200000000002	660.02999999999997	1	NaN	NaN	NaN	NaN	3
1	424.80000000000001	NaN	1	NaN	NaN	NaN	NaN	4
11	1144.8699999999999	690.04999999999995	1	NaN	NaN	NaN	NaN	4
111	1936.02	752.57000000000005	1	NaN	NaN	NaN	NaN	4
1111	2566.0300000000002	600.02999999999997	1	NaN	NaN	NaN	NaN	4
1112	2656.0500000000002	690.04999999999995	1	NaN	NaN	NaN	NaN	4
11121	3496.0799999999999	810.02999999999997	1	NaN	NaN	NaN	NaN	4
111212	4126.1300000000001	600.01999999999998	1	NaN	NaN	NaN	NaN	4
112	1996	812.54999999999995	1	NaN	NaN	NaN	NaN	4
1121	2686.0500000000002	660.02999999999997	1	NaN	NaN	NaN	NaN	4
11211	3226.0799999999999	510.01999999999998	1	NaN	NaN	NaN	NaN	4
112111	3796.1199999999999	540.02999999999997	1	NaN	NaN	NaN	NaN	4
112112	3826.1300000000001	570.04999999999995	1	NaN	NaN	NaN	NaN	4
11212	3286.1199999999999	570.04999999999995	1	NaN	NaN	NaN	NaN	4
112121	4036.1199999999999	720.02999999999997	1	NaN	NaN	NaN	NaN	4
112122	4006.1199999999999	690.02999999999997	1	NaN	NaN	NaN	NaN	4
1122	2746.0500000000002	720.02999999999997	1	NaN	NaN	NaN	NaN	4
12	1213.3499999999999	758.52999999999997	1	NaN	NaN	NaN	NaN	4
121	1905.98	662.63	1	NaN	NaN	NaN	NaN	4
1211	2476.0300000000002	540.01999999999998	1	NaN	NaN	NaN	NaN	4
12111	3226.0799999999999	720.04999999999995	1	NaN	NaN	NaN	NaN	4
121111	3826.1300000000001	570.04999999999995	1	NaN	NaN	NaN	NaN	4
121112	3886.1199999999999	630.02999999999997	1	NaN	NaN	NaN	NaN	4
12112	3166.0799999999999	660.04999999999995	1	NaN	NaN	NaN	NaN	4
121121	3826.1300000000001	630.07000000000005	1	NaN	NaN	NaN	NaN	4
121122	3826.1300000000001	630.07000000000005	1	NaN	NaN	NaN	NaN	4
1212	2506.0300000000002	570.01999999999998	1	NaN	NaN	NaN	NaN	4
12121	3316.0799999999999	780.04999999999995	1	NaN	NaN	NaN	NaN	4
121211	3886.1199999999999	540.02999999999997	1	NaN	NaN	NaN	NaN	4
121212	3886.1199999999999	540.02999999999997	1	NaN	NaN	NaN	NaN	4
12122	3256.0799999999999	720.04999999999995	1	NaN	NaN	NaN	NaN	4
121221	4276.1300000000001	990.01999999999998	1	NaN	NaN	NaN	NaN	4
121222	4096.1199999999999	810	1	NaN	NaN	NaN	NaN	4
122	1845.98	602.63	1	NaN	NaN	NaN	NaN	4
1221	2536.0300000000002	660.02999999999997	1	NaN	NaN	NaN	NaN	4
12211	3136.0799999999999	570.04999999999995	1	NaN	NaN	NaN	NaN	4
122111	3766.1199999999999	600.02999999999997	1	NaN	NaN	NaN	NaN	4
122112	3796.1199999999999	630.02999999999997	1	NaN	NaN	NaN	NaN	4
12212	3166.0799999999999	600.04999999999995	1	NaN	NaN	NaN	NaN	4
122121	3766.1199999999999	570.04999999999995	1	NaN	NaN	NaN	NaN	4
1222	2626.0500000000002	750.04999999999995	1	NaN	NaN	NaN	NaN	4
12221	3256.0799999999999	600.02999999999997	1	NaN	NaN	NaN	NaN	4
122211	4156.1300000000001	870.01999999999998	1	NaN	NaN	NaN	NaN	4
122212	3946.1199999999999	660	1	NaN	NaN	NaN	NaN	4
12222	3226.0799999999999	570.02999999999997	1	NaN	NaN	NaN	NaN	4
122221	3976.1300000000001	720.04999999999995	1	NaN	NaN	NaN	NaN	4
122222	3886.1199999999999	630.02999999999997	1	NaN	NaN	NaN	NaN	4
1	651.79999999999995	NaN	1	NaN	NaN	NaN	NaN	5
11	1604.55	922.72000000000003	1	NaN	NaN	NaN	NaN	5
111	2624.5999999999999	990.08000000000004	1	NaN	NaN	NaN	NaN	5
1112	3464.6799999999998	810.08000000000004	1	NaN	NaN	NaN	NaN	5
11121	4484.7200000000003	990.01999999999998	1	NaN	NaN	NaN	NaN	5
111211	5294.8000000000002	780.08000000000004	1	NaN	NaN	NaN	NaN	5
1112111	5894.9700000000003	570.16999999999996	1	NaN	NaN	NaN	NaN	5
11121111	6434.8699999999999	510	1	NaN	NaN	NaN	NaN	5
11121112	6644.9200000000001	720.04999999999995	1	NaN	NaN	NaN	NaN	5
1112112	5894.9700000000003	570.16999999999996	1	NaN	NaN	NaN	NaN	5
11121121	6464.8800000000001	540.01999999999998	1	NaN	NaN	NaN	NaN	5
11121122	6464.8800000000001	540.01999999999998	1	NaN	NaN	NaN	NaN	5
111212	5234.7799999999997	720.07000000000005	1	NaN	NaN	NaN	NaN	5
1112121	5804.8199999999997	540.04999999999995	1	NaN	NaN	NaN	NaN	5
11121211	6434.8699999999999	600.02999999999997	1	NaN	NaN	NaN	NaN	5
11121212	6374.9200000000001	540.08000000000004	1	NaN	NaN	NaN	NaN	5
1112122	5834.8299999999999	570.07000000000005	1	NaN	NaN	NaN	NaN	5
11121221	6464.8800000000001	600.08000000000004	1	NaN	NaN	NaN	NaN	5
11121222	6434.8699999999999	570.07000000000005	1	NaN	NaN	NaN	NaN	5
11122	4514.7200000000003	1020.02	1	NaN	NaN	NaN	NaN	5
111221	5384.7799999999997	840.02999999999997	1	NaN	NaN	NaN	NaN	5
1112211	6074.8699999999999	660.07000000000005	1	NaN	NaN	NaN	NaN	5
11122111	6644.9200000000001	540.02999999999997	1	NaN	NaN	NaN	NaN	5
11122112	6704.8800000000001	600	1	NaN	NaN	NaN	NaN	5
1112212	6074.8699999999999	660.07000000000005	1	NaN	NaN	NaN	NaN	5
11122121	6704.8800000000001	600	1	NaN	NaN	NaN	NaN	5
11122122	6644.9200000000001	540.02999999999997	1	NaN	NaN	NaN	NaN	5
112	2504.6199999999999	870.10000000000002	1	NaN	NaN	NaN	NaN	5
1122	3704.6999999999998	1170.0999999999999	1	NaN	NaN	NaN	NaN	5
11221	4634.75	900.02999999999997	1	NaN	NaN	NaN	NaN	5
112211	5294.8000000000002	630.07000000000005	1	NaN	NaN	NaN	NaN	5
1122111	5894.9700000000003	570.16999999999996	1	NaN	NaN	NaN	NaN	5
11221111	6524.8999999999996	600.02999999999997	1	NaN	NaN	NaN	NaN	5
11221112	6494.8800000000001	570.01999999999998	1	NaN	NaN	NaN	NaN	5
112212	5324.8000000000002	660.07000000000005	1	NaN	NaN	NaN	NaN	5
1122121	6074.8699999999999	720.07000000000005	1	NaN	NaN	NaN	NaN	5
11221211	6854.9200000000001	750.02999999999997	1	NaN	NaN	NaN	NaN	5
11221212	6824.8800000000001	720	1	NaN	NaN	NaN	NaN	5
1122122	5924.8699999999999	570.07000000000005	1	NaN	NaN	NaN	NaN	5
11221221	6614.8999999999996	659.87	1	NaN	NaN	NaN	NaN	5
11221222	6644.9200000000001	689.88	1	NaN	NaN	NaN	NaN	5
11222	4934.7299999999996	1200.02	1	NaN	NaN	NaN	NaN	5
112221	5744.8500000000004	780.02999999999997	1	NaN	NaN	NaN	NaN	5
1122211	6404.8800000000001	630.02999999999997	1	NaN	NaN	NaN	NaN	5
11222111	7034.9499999999998	600.08000000000004	1	NaN	NaN	NaN	NaN	5
11222112	7004.9300000000003	570.07000000000005	1	NaN	NaN	NaN	NaN	5
1122212	6434.8699999999999	660.01999999999998	1	NaN	NaN	NaN	NaN	5
11222121	7004.9300000000003	540.04999999999995	1	NaN	NaN	NaN	NaN	5
11222122	7155.0299999999997	690.14999999999998	1	NaN	NaN	NaN	NaN	5
112222	5744.8500000000004	780.02999999999997	1	NaN	NaN	NaN	NaN	5
1122221	6434.8699999999999	660.01999999999998	1	NaN	NaN	NaN	NaN	5
11222211	7034.9499999999998	570.07000000000005	1	NaN	NaN	NaN	NaN	5
11222212	7034.9499999999998	570.07000000000005	1	NaN	NaN	NaN	NaN	5
1122222	6404.8800000000001	630.02999999999997	1	NaN	NaN	NaN	NaN	5
11222221	7064.9300000000003	630.07000000000005	1	NaN	NaN	NaN	NaN	5
11222222	7064.9300000000003	630.07000000000005	1	NaN	NaN	NaN	NaN	5
12	1544.52	862.67999999999995	1	NaN	NaN	NaN	NaN	5
121	2234.5700000000002	660.01999999999998	1	NaN	NaN	NaN	NaN	5
1211	2894.6300000000001	630.07000000000005	1	NaN	NaN	NaN	NaN	5
12111	3704.6999999999998	780.08000000000004	1	NaN	NaN	NaN	NaN	5
121111	4394.6999999999998	659.98000000000002	1	NaN	NaN	NaN	NaN	5
1211111	5234.7799999999997	810.04999999999995	1	NaN	NaN	NaN	NaN	5
12111111	6764.8999999999996	1500.1300000000001	1	NaN	NaN	NaN	NaN	5
121112	4454.6800000000003	719.97000000000003	1	NaN	NaN	NaN	NaN	5
1211121	5174.7700000000004	690.04999999999995	1	NaN	NaN	NaN	NaN	5
1211122	5204.7700000000004	720.04999999999995	1	NaN	NaN	NaN	NaN	5
12111221	6134.8699999999999	900.08000000000004	1	NaN	NaN	NaN	NaN	5
12111222	6164.9200000000001	930.13	1	NaN	NaN	NaN	NaN	5
12112	3584.6700000000001	660.04999999999995	1	NaN	NaN	NaN	NaN	5
121121	4304.6999999999998	689.98000000000002	1	NaN	NaN	NaN	NaN	5
1211211	5054.7700000000004	720.04999999999995	1	NaN	NaN	NaN	NaN	5
12112111	5834.8299999999999	749.98000000000002	1	NaN	NaN	NaN	NaN	5
121121112	6674.8800000000001	810.08000000000004	1	NaN	NaN	NaN	NaN	5
12112112	6134.8699999999999	1050.02	1	NaN	NaN	NaN	NaN	5
1211212	5204.7700000000004	870.04999999999995	1	NaN	NaN	NaN	NaN	5
12112121	6104.8800000000001	870.10000000000002	1	NaN	NaN	NaN	NaN	5
121121211	6794.9200000000001	660.04999999999995	1	NaN	NaN	NaN	NaN	5
12112122	6224.9200000000001	990.13	1	NaN	NaN	NaN	NaN	5
121122	4364.7700000000004	750.04999999999995	1	NaN	NaN	NaN	NaN	5
1211221	4994.7700000000004	600.07000000000005	1	NaN	NaN	NaN	NaN	5
12112211	5714.8999999999996	690.14999999999998	1	NaN	NaN	NaN	NaN	5
12112212	5774.8500000000004	750.10000000000002	1	NaN	NaN	NaN	NaN	5
1211222	5084.8500000000004	690.14999999999998	1	NaN	NaN	NaN	NaN	5
12112221	5714.8999999999996	600.10000000000002	1	NaN	NaN	NaN	NaN	5
121122211	6464.8800000000001	720.02999999999997	1	NaN	NaN	NaN	NaN	5
121122212	6404.8800000000001	660.02999999999997	1	NaN	NaN	NaN	NaN	5
12112222	5654.8500000000004	540.04999999999995	1	NaN	NaN	NaN	NaN	5
1212	2924.6199999999999	660.04999999999995	1	NaN	NaN	NaN	NaN	5
12121	4094.6999999999998	1140.05	1	NaN	NaN	NaN	NaN	5
121211	5084.8500000000004	960.14999999999998	1	NaN	NaN	NaN	NaN	5
121212	4934.7299999999996	810.02999999999997	1	NaN	NaN	NaN	NaN	5
12122	3644.7199999999998	690.07000000000005	1	NaN	NaN	NaN	NaN	5
121221	4304.6999999999998	630.02999999999997	1	NaN	NaN	NaN	NaN	5
1212211	4904.7700000000004	570.04999999999995	1	NaN	NaN	NaN	NaN	5
12122111	5594.8299999999999	660.10000000000002	1	NaN	NaN	NaN	NaN	5
12122112	5654.8500000000004	720.12	1	NaN	NaN	NaN	NaN	5
121221121	6314.8999999999996	630.07000000000005	1	NaN	NaN	NaN	NaN	5
121221122	6374.9200000000001	690.08000000000004	1	NaN	NaN	NaN	NaN	5
1212212	5024.75	690.02999999999997	1	NaN	NaN	NaN	NaN	5
12122121	5774.8500000000004	720.08000000000004	1	NaN	NaN	NaN	NaN	5
12122122	5894.9700000000003	840.20000000000005	1	NaN	NaN	NaN	NaN	5
121222	4304.6999999999998	630.02999999999997	1	NaN	NaN	NaN	NaN	5
1212221	4964.8199999999997	630.10000000000002	1	NaN	NaN	NaN	NaN	5
12122211	5834.8299999999999	840.07000000000005	1	NaN	NaN	NaN	NaN	5
12122212	5534.7799999999997	540.01999999999998	1	NaN	NaN	NaN	NaN	5
121222121	6194.8999999999996	630.07000000000005	1	NaN	NaN	NaN	NaN	5
121222122	6194.8999999999996	630.07000000000005	1	NaN	NaN	NaN	NaN	5
1212222	5024.75	690.02999999999997	1	NaN	NaN	NaN	NaN	5
12122221	5654.8500000000004	600.08000000000004	1	NaN	NaN	NaN	NaN	5
12122222	5744.8500000000004	690.08000000000004	1	NaN	NaN	NaN	NaN	5
122	2234.5700000000002	660.01999999999998	1	NaN	NaN	NaN	NaN	5
1221	2834.6700000000001	570.10000000000002	1	NaN	NaN	NaN	NaN	5
12211	3464.6799999999998	600.02999999999997	1	NaN	NaN	NaN	NaN	5
122111	4154.7200000000003	660.01999999999998	1	NaN	NaN	NaN	NaN	5
1221111	4964.8199999999997	780.12	1	NaN	NaN	NaN	NaN	5
12211111	5624.8299999999999	630.07000000000005	1	NaN	NaN	NaN	NaN	5
12211112	5714.8999999999996	720.13	1	NaN	NaN	NaN	NaN	5
1221112	4784.75	600.04999999999995	1	NaN	NaN	NaN	NaN	5
12211121	5414.8000000000002	600.07000000000005	1	NaN	NaN	NaN	NaN	5
12211122	5384.7799999999997	570.04999999999995	1	NaN	NaN	NaN	NaN	5
122111221	6044.9200000000001	630.12	1	NaN	NaN	NaN	NaN	5
122111222	5984.9300000000003	570.13	1	NaN	NaN	NaN	NaN	5
122112	4154.7200000000003	660.01999999999998	1	NaN	NaN	NaN	NaN	5
1221121	4904.7700000000004	720.07000000000005	1	NaN	NaN	NaN	NaN	5
1221122	4904.7700000000004	720.07000000000005	1	NaN	NaN	NaN	NaN	5
12211222	5654.8500000000004	720.12	1	NaN	NaN	NaN	NaN	5
12212	3494.6999999999998	630.04999999999995	1	NaN	NaN	NaN	NaN	5
122121	4154.7200000000003	630.02999999999997	1	NaN	NaN	NaN	NaN	5
1221211	4844.7299999999996	660.02999999999997	1	NaN	NaN	NaN	NaN	5
12212111	5594.8299999999999	720.08000000000004	1	NaN	NaN	NaN	NaN	5
122121111	6584.9200000000001	960.08000000000004	1	NaN	NaN	NaN	NaN	5
122121112	6374.9200000000001	750.08000000000004	1	NaN	NaN	NaN	NaN	5
12212112	5594.8299999999999	720.08000000000004	1	NaN	NaN	NaN	NaN	5
1221212	4844.7299999999996	660.02999999999997	1	NaN	NaN	NaN	NaN	5
12212121	5504.8500000000004	630.10000000000002	1	NaN	NaN	NaN	NaN	5
12212122	6254.8800000000001	1380.1300000000001	1	NaN	NaN	NaN	NaN	5
122122	4184.6999999999998	660.01999999999998	1	NaN	NaN	NaN	NaN	5
1221221	4934.7299999999996	720.04999999999995	1	NaN	NaN	NaN	NaN	5
12212211	5774.8500000000004	810.02999999999997	1	NaN	NaN	NaN	NaN	5
12212212	5744.8500000000004	780.02999999999997	1	NaN	NaN	NaN	NaN	5
1221222	4904.7700000000004	690.08000000000004	1	NaN	NaN	NaN	NaN	5
12212221	5534.7799999999997	600.04999999999995	1	NaN	NaN	NaN	NaN	5
122122211	6254.8800000000001	690.04999999999995	1	NaN	NaN	NaN	NaN	5
122122212	6314.8999999999996	750.07000000000005	1	NaN	NaN	NaN	NaN	5
12212222	5714.8999999999996	780.16999999999996	1	NaN	NaN	NaN	NaN	5
1222	2834.6700000000001	570.10000000000002	1	NaN	NaN	NaN	NaN	5
12221	3494.6999999999998	630.04999999999995	1	NaN	NaN	NaN	NaN	5
122211	4184.6999999999998	660.01999999999998	1	NaN	NaN	NaN	NaN	5
122212	4274.7200000000003	750.02999999999997	1	NaN	NaN	NaN	NaN	5
1222121	5294.8000000000002	990.10000000000002	1	NaN	NaN	NaN	NaN	5
12221211	6644.9200000000001	1320.1199999999999	1	NaN	NaN	NaN	NaN	5
1222122	5174.7700000000004	870.07000000000005	1	NaN	NaN	NaN	NaN	5
12221221	6404.8800000000001	1200.1199999999999	1	NaN	NaN	NaN	NaN	5
12222	3614.7199999999998	750.07000000000005	1	NaN	NaN	NaN	NaN	5
122222	4514.7200000000003	870	1	NaN	NaN	NaN	NaN	5
