# Supplementary material for: Asymmetric division events promote variability in cell cycle duration in animal cells and Escherichia coli
Source: Nat Commun. 2019 Apr 23;10:1901. doi: 10.1038/s41467-019-09413-5 (PMC6478688; doi:10.1038/s41467-019-09413-5)
Supplement: Supplementary file 12 — Supplementary Data 7 [file 41467_2019_9413_MOESM12_ESM.txt]

1	1918.1666666666699	NaN	1	NaN	NaN	NaN	NaN	2
11	3050.86666666667	1102.7666666666701	1	NaN	NaN	NaN	NaN	2
112	3980.63333333333	899.78333333333296	1	NaN	NaN	NaN	NaN	2
1121	4790.6333333333296	779.96666666666704	1	NaN	NaN	NaN	NaN	2
11211	5697.5500000000002	876.93333333333305	1	NaN	NaN	NaN	NaN	2
112112	6535.9166666666697	808.38333333333298	1	NaN	NaN	NaN	NaN	2
1121122	7315.7666666666701	749.91666666666697	1	NaN	NaN	NaN	NaN	2
12	3050.86666666667	1102.7666666666701	1	NaN	NaN	NaN	NaN	2
121	3952.4833333333299	871.63333333333298	1	NaN	NaN	NaN	NaN	2
1212	4642.5	660.01666666666699	1	NaN	NaN	NaN	NaN	2
12122	5332.3999999999996	659.91666666666697	1	NaN	NaN	NaN	NaN	2
121221	6039.8333333333303	677.43333333333305	1	NaN	NaN	NaN	NaN	2
1212211	6728.1833333333298	658.41666666666697	1	NaN	NaN	NaN	NaN	2
12122112	7388.0666666666702	629.91666666666697	1	NaN	NaN	NaN	NaN	2
1	2078.8333333333298	NaN	1	NaN	NaN	NaN	NaN	3
11	3202.5833333333298	1093.75	1	NaN	NaN	NaN	NaN	3
111	4083.11666666667	850.54999999999995	1	NaN	NaN	NaN	NaN	3
1112	4862.8999999999996	749.78333333333296	1	NaN	NaN	NaN	NaN	3
11122	5525.5333333333301	632.63333333333298	1	NaN	NaN	NaN	NaN	3
111221	6189.8000000000002	632.85000000000002	1	NaN	NaN	NaN	NaN	3
1112212	6816.7833333333301	597	1	NaN	NaN	NaN	NaN	3
11122121	7446.75	599.96666666666704	1	NaN	NaN	NaN	NaN	3
111221211	8016.5333333333301	539.79999999999995	1	NaN	NaN	NaN	NaN	3
112	4072.6833333333302	840.11666666666702	1	NaN	NaN	NaN	NaN	3
1121	5032.4499999999998	929.88333333333298	1	NaN	NaN	NaN	NaN	3
11211	5759.3999999999996	696.96666666666704	1	NaN	NaN	NaN	NaN	3
112112	6419.3000000000002	629.91666666666697	1	NaN	NaN	NaN	NaN	3
1121121	7105.8999999999996	656.60000000000002	1	NaN	NaN	NaN	NaN	3
11211211	7776.6666666666697	640.78333333333296	1	NaN	NaN	NaN	NaN	3
11212	5789.4833333333299	727.04999999999995	1	NaN	NaN	NaN	NaN	3
12	3243.2166666666699	1134.38333333333	1	NaN	NaN	NaN	NaN	3
121	4233.1166666666704	959.89999999999998	1	NaN	NaN	NaN	NaN	3
1211	5192.8500000000004	929.78333333333296	1	NaN	NaN	NaN	NaN	3
12111	5949.6833333333298	726.81666666666695	1	NaN	NaN	NaN	NaN	3
121112	6666.6999999999998	687.01666666666699	1	NaN	NaN	NaN	NaN	3
1211121	7287.3166666666702	590.63333333333298	1	NaN	NaN	NaN	NaN	3
12111212	7956.4333333333298	639.11666666666702	1	NaN	NaN	NaN	NaN	3
1211122	7326.6333333333296	629.95000000000005	1	NaN	NaN	NaN	NaN	3
12111222	7896.5500000000002	539.93333333333305	1	NaN	NaN	NaN	NaN	3
12112	5939.3666666666704	716.5	1	NaN	NaN	NaN	NaN	3
121121	6655.9499999999998	686.58333333333303	1	NaN	NaN	NaN	NaN	3
121122	6666.8166666666702	697.45000000000005	1	NaN	NaN	NaN	NaN	3
1211222	7587.1833333333298	890.38333333333298	1	NaN	NaN	NaN	NaN	3
12112222	8337.1333333333296	719.88333333333298	1	NaN	NaN	NaN	NaN	3
1212	5133	869.93333333333305	1	NaN	NaN	NaN	NaN	3
12121	5829.9499999999998	667	1	NaN	NaN	NaN	NaN	3
121211	6459.8166666666702	599.86666666666702	1	NaN	NaN	NaN	NaN	3
1212112	7116.75	626.91666666666697	1	NaN	NaN	NaN	NaN	3
12121122	7656.5833333333303	509.816666666667	1	NaN	NaN	NaN	NaN	3
121211221	8226.5166666666701	539.93333333333305	1	NaN	NaN	NaN	NaN	3
12122	5859.8500000000004	696.89999999999998	1	NaN	NaN	NaN	NaN	3
121221	6459.7166666666699	569.91666666666697	1	NaN	NaN	NaN	NaN	3
1212211	7026.75	537.01666666666699	1	NaN	NaN	NaN	NaN	3
12122111	7585.8333333333303	529.06666666666695	1	NaN	NaN	NaN	NaN	3
121221111	8395.7333333333299	779.85000000000002	1	NaN	NaN	NaN	NaN	3
122	4173.1000000000004	899.88333333333298	1	NaN	NaN	NaN	NaN	3
1221	4922.9333333333298	719.81666666666695	1	NaN	NaN	NaN	NaN	3
12211	5679.8833333333296	726.96666666666704	1	NaN	NaN	NaN	NaN	3
122111	6576.8166666666702	867	1	NaN	NaN	NaN	NaN	3
1221111	7266.8000000000002	659.96666666666704	1	NaN	NaN	NaN	NaN	3
12212	5679.8833333333296	726.96666666666704	1	NaN	NaN	NaN	NaN	3
122121	6369.7833333333301	659.96666666666704	1	NaN	NaN	NaN	NaN	3
1221211	6966.7833333333301	567	1	NaN	NaN	NaN	NaN	3
12212111	7626.7333333333299	629.96666666666704	1	NaN	NaN	NaN	NaN	3
122121111	8106.5333333333301	449.85000000000002	1	NaN	NaN	NaN	NaN	3
12212112	7585.8333333333303	589.06666666666695	1	NaN	NaN	NaN	NaN	3
122121121	8215.7666666666701	599.88333333333298	1	NaN	NaN	NaN	NaN	3
1221211211	8736.4666666666708	490.71666666666698	1	NaN	NaN	NaN	NaN	3
1222	4982.9833333333299	779.86666666666702	1	NaN	NaN	NaN	NaN	3
12221	5769.9166666666697	756.96666666666704	1	NaN	NaN	NaN	NaN	3
122211	6459.7166666666699	659.81666666666695	1	NaN	NaN	NaN	NaN	3
1222112	7146.7666666666701	657.03333333333296	1	NaN	NaN	NaN	NaN	3
12221122	7686.6833333333298	509.933333333333	1	NaN	NaN	NaN	NaN	3
122211221	8196.6166666666704	479.933333333333	1	NaN	NaN	NaN	NaN	3
1222112211	8706.6000000000004	479.98333333333301	1	NaN	NaN	NaN	NaN	3
12222	5649.9833333333299	637.03333333333296	1	NaN	NaN	NaN	NaN	3
122221	6339.8333333333303	659.85000000000002	1	NaN	NaN	NaN	NaN	3
1222211	7026.75	656.86666666666702	1	NaN	NaN	NaN	NaN	3
12222111	7538.0333333333301	481.26666666666699	1	NaN	NaN	NaN	NaN	3
122221111	8017.9833333333299	449.94999999999999	1	NaN	NaN	NaN	NaN	3
1222211111	8527.9666666666708	479.98333333333301	1	NaN	NaN	NaN	NaN	3
1	2572.9166666666702	NaN	1	NaN	NaN	NaN	NaN	4
11	4012.7333333333299	1409.88333333333	1	NaN	NaN	NaN	NaN	4
111	4972.5500000000002	929.88333333333298	1	NaN	NaN	NaN	NaN	4
1111	5669.5	666.95000000000005	1	NaN	NaN	NaN	NaN	4
11112	6419.3999999999996	719.89999999999998	1	NaN	NaN	NaN	NaN	4
111122	7107.2333333333299	657.83333333333303	1	NaN	NaN	NaN	NaN	4
1111222	7677.1666666666697	539.91666666666697	1	NaN	NaN	NaN	NaN	4
11112221	8367.0833333333303	659.91666666666697	1	NaN	NaN	NaN	NaN	4
1112	5608.1000000000004	605.54999999999995	1	NaN	NaN	NaN	NaN	4
11122	6359.4499999999998	719.89999999999998	1	NaN	NaN	NaN	NaN	4
111222	7077.3000000000002	687.89999999999998	1	NaN	NaN	NaN	NaN	4
1112221	7737.1666666666697	629.93333333333305	1	NaN	NaN	NaN	NaN	4
11122212	8307.1000000000004	539.93333333333305	1	NaN	NaN	NaN	NaN	4
111222122	8877.0666666666693	539.93333333333305	1	NaN	NaN	NaN	NaN	4
1112222	7707.1666666666697	599.93333333333305	1	NaN	NaN	NaN	NaN	4
11122222	8307.1000000000004	569.93333333333305	1	NaN	NaN	NaN	NaN	4
112	5032.5500000000002	989.88333333333298	1	NaN	NaN	NaN	NaN	4
1121	5759.5	696.96666666666704	1	NaN	NaN	NaN	NaN	4
11212	6479.3999999999996	689.91666666666697	1	NaN	NaN	NaN	NaN	4
112122	7137.25	627.83333333333303	1	NaN	NaN	NaN	NaN	4
1121222	7767.1666666666697	599.93333333333305	1	NaN	NaN	NaN	NaN	4
11212222	8307.1000000000004	509.86666666666702	1	NaN	NaN	NaN	NaN	4
1122	5729.5	666.96666666666704	1	NaN	NaN	NaN	NaN	4
11222	6419.3999999999996	659.89999999999998	1	NaN	NaN	NaN	NaN	4
112221	7107.2333333333299	657.83333333333303	1	NaN	NaN	NaN	NaN	4
1122212	7677.1666666666697	539.91666666666697	1	NaN	NaN	NaN	NaN	4
11222122	8277.1000000000004	569.93333333333305	1	NaN	NaN	NaN	NaN	4
112221222	8937.0166666666701	629.91666666666697	1	NaN	NaN	NaN	NaN	4
112222	7047.25	597.85000000000002	1	NaN	NaN	NaN	NaN	4
1122221	7617.25	539.95000000000005	1	NaN	NaN	NaN	NaN	4
12	3922.6833333333302	1319.8333333333301	1	NaN	NaN	NaN	NaN	4
121	4972.5500000000002	1019.86666666667	1	NaN	NaN	NaN	NaN	4
1211	6029.4499999999998	1026.9000000000001	1	NaN	NaN	NaN	NaN	4
12111	6897.3166666666702	837.85000000000002	1	NaN	NaN	NaN	NaN	4
121111	7497.1833333333298	569.91666666666697	1	NaN	NaN	NaN	NaN	4
1211111	8127.1166666666704	599.93333333333305	1	NaN	NaN	NaN	NaN	4
1211112	8067.1333333333296	539.95000000000005	1	NaN	NaN	NaN	NaN	4
12111122	8727.0333333333292	629.91666666666697	1	NaN	NaN	NaN	NaN	4
1212	5819.5333333333301	816.98333333333301	1	NaN	NaN	NaN	NaN	4
12121	6627.3000000000002	777.81666666666695	1	NaN	NaN	NaN	NaN	4
121211	7287.2166666666699	629.91666666666697	1	NaN	NaN	NaN	NaN	4
1212111	7917.2333333333299	600.01666666666699	1	NaN	NaN	NaN	NaN	4
122	4882.5833333333303	929.89999999999998	1	NaN	NaN	NaN	NaN	4
1221	5729.5	816.89999999999998	1	NaN	NaN	NaN	NaN	4
12211	6389.3999999999996	629.89999999999998	1	NaN	NaN	NaN	NaN	4
122111	7017.25	597.85000000000002	1	NaN	NaN	NaN	NaN	4
1221111	7827.1499999999996	779.89999999999998	1	NaN	NaN	NaN	NaN	4
12211111	8517.1166666666704	659.96666666666704	1	NaN	NaN	NaN	NaN	4
122111111	9381.8166666666693	834.76666666666699	1	NaN	NaN	NaN	NaN	4
1222	5699.5	786.89999999999998	1	NaN	NaN	NaN	NaN	4
12221	6419.3999999999996	689.89999999999998	1	NaN	NaN	NaN	NaN	4
122211	7047.25	597.85000000000002	1	NaN	NaN	NaN	NaN	4
1222111	7767.1666666666697	689.86666666666702	1	NaN	NaN	NaN	NaN	4
1222112	7677.1666666666697	599.86666666666702	1	NaN	NaN	NaN	NaN	4
12221121	8307.1000000000004	599.93333333333305	1	NaN	NaN	NaN	NaN	4
122211212	8877.0666666666693	539.93333333333305	1	NaN	NaN	NaN	NaN	4
1	1468.5999999999999	NaN	1	NaN	NaN	NaN	NaN	5
12	2308.4666666666699	809.89999999999998	1	NaN	NaN	NaN	NaN	5
122	4072.7666666666701	1734.25	1	NaN	NaN	NaN	NaN	5
1221	5002.6499999999996	899.88333333333298	1	NaN	NaN	NaN	NaN	5
1	1798.5333333333299	NaN	1	NaN	NaN	NaN	NaN	6
11	2722.8499999999999	894.33333333333303	1	NaN	NaN	NaN	NaN	6
111	3472.8499999999999	719.98333333333301	1	NaN	NaN	NaN	NaN	6
1111	4102.7666666666701	599.93333333333305	1	NaN	NaN	NaN	NaN	6
11111	4762.6666666666697	629.85000000000002	1	NaN	NaN	NaN	NaN	6
111111	5392.6499999999996	599.98333333333301	1	NaN	NaN	NaN	NaN	6
1111111	6029.5500000000002	606.95000000000005	1	NaN	NaN	NaN	NaN	6
11111111	6747.4833333333299	687.95000000000005	1	NaN	NaN	NaN	NaN	6
111111111	7557.3500000000004	779.86666666666702	1	NaN	NaN	NaN	NaN	6
1111111111	8487.1666666666697	899.88333333333298	1	NaN	NaN	NaN	NaN	6
11112	4762.5666666666702	599.81666666666695	1	NaN	NaN	NaN	NaN	6
111122	5453.9166666666697	661.35000000000002	1	NaN	NaN	NaN	NaN	6
1111222	6209.5166666666701	724.20000000000005	1	NaN	NaN	NaN	NaN	6
11112222	6807.3666666666704	567.85000000000002	1	NaN	NaN	NaN	NaN	6
111122222	7557.3500000000004	719.93333333333305	1	NaN	NaN	NaN	NaN	6
1112	4132.8166666666702	629.98333333333301	1	NaN	NaN	NaN	NaN	6
11121	4792.6666666666697	629.91666666666697	1	NaN	NaN	NaN	NaN	6
111211	5516.8500000000004	694.16666666666697	1	NaN	NaN	NaN	NaN	6
1112111	6239.5166666666701	691.31666666666695	1	NaN	NaN	NaN	NaN	6
11122	4762.6666666666697	599.91666666666697	1	NaN	NaN	NaN	NaN	6
111222	5422.6000000000004	629.93333333333305	1	NaN	NaN	NaN	NaN	6
112	3442.7333333333299	689.86666666666702	1	NaN	NaN	NaN	NaN	6
1121	4192.75	720	1	NaN	NaN	NaN	NaN	6
11212	4942.6499999999996	689.89999999999998	1	NaN	NaN	NaN	NaN	6
112122	5609.5	636.83333333333303	1	NaN	NaN	NaN	NaN	6
1122	4132.6999999999998	659.95000000000005	1	NaN	NaN	NaN	NaN	6
11221	4792.5666666666702	629.91666666666697	1	NaN	NaN	NaN	NaN	6
112211	5516.8500000000004	694.26666666666699	1	NaN	NaN	NaN	NaN	6
1122111	6149.5500000000002	601.35000000000002	1	NaN	NaN	NaN	NaN	6
11222	4912.5500000000002	749.89999999999998	1	NaN	NaN	NaN	NaN	6
12	2722.9499999999998	894.43333333333305	1	NaN	NaN	NaN	NaN	6
121	3442.7333333333299	689.75	1	NaN	NaN	NaN	NaN	6
1211	4042.6666666666702	569.91666666666697	1	NaN	NaN	NaN	NaN	6
1212	4102.7666666666701	630.01666666666699	1	NaN	NaN	NaN	NaN	6
12121	4702.6833333333298	569.86666666666702	1	NaN	NaN	NaN	NaN	6
121211	5272.6000000000004	539.89999999999998	1	NaN	NaN	NaN	NaN	6
1212111	5879.5666666666702	576.96666666666704	1	NaN	NaN	NaN	NaN	6
12121111	6477.3666666666704	567.79999999999995	1	NaN	NaN	NaN	NaN	6
121211111	7107.2333333333299	599.93333333333305	1	NaN	NaN	NaN	NaN	6
1212111111	7617.1666666666697	479.933333333333	1	NaN	NaN	NaN	NaN	6
12121111111	8157.1000000000004	509.933333333333	1	NaN	NaN	NaN	NaN	6
121211111111	8577.0499999999993	389.94999999999999	1	NaN	NaN	NaN	NaN	6
1212111111111	9027	419.94999999999999	1	NaN	NaN	NaN	NaN	6
122	3442.8499999999999	689.86666666666702	1	NaN	NaN	NaN	NaN	6
1221	4222.75	749.89999999999998	1	NaN	NaN	NaN	NaN	6
12211	4822.6833333333298	569.93333333333305	1	NaN	NaN	NaN	NaN	6
122111	5465.4333333333298	612.73333333333301	1	NaN	NaN	NaN	NaN	6
1221111	6089.5333333333301	592.68333333333305	1	NaN	NaN	NaN	NaN	6
12211111	6687.3833333333296	567.79999999999995	1	NaN	NaN	NaN	NaN	6
122111111	7317.4166666666697	600.03333333333296	1	NaN	NaN	NaN	NaN	6
1221111111	7887.3500000000004	539.93333333333305	1	NaN	NaN	NaN	NaN	6
12211111111	8337.2833333333292	419.89999999999998	1	NaN	NaN	NaN	NaN	6
12212	4822.6833333333298	569.93333333333305	1	NaN	NaN	NaN	NaN	6
122122	5332.6166666666704	479.91666666666703	1	NaN	NaN	NaN	NaN	6
1221222	5939.6000000000004	576.98333333333301	1	NaN	NaN	NaN	NaN	6
12212222	6687.3833333333296	717.83333333333303	1	NaN	NaN	NaN	NaN	6
122122222	8127.1999999999998	1409.81666666667	1	NaN	NaN	NaN	NaN	6
1222	4132.8166666666702	659.96666666666704	1	NaN	NaN	NaN	NaN	6
12221	4822.6833333333298	659.93333333333305	1	NaN	NaN	NaN	NaN	6
122211	5422.6000000000004	569.89999999999998	1	NaN	NaN	NaN	NaN	6
1222111	6239.5166666666701	785.5	1	NaN	NaN	NaN	NaN	6
12221111	6927.3666666666704	657.83333333333303	1	NaN	NaN	NaN	NaN	6
122211111	7707.2666666666701	749.91666666666697	1	NaN	NaN	NaN	NaN	6
12222	4762.6666666666697	599.91666666666697	1	NaN	NaN	NaN	NaN	6
122222	5454.0166666666701	661.35000000000002	1	NaN	NaN	NaN	NaN	6
1222222	6119.5833333333303	634.16666666666697	1	NaN	NaN	NaN	NaN	6
12222222	6687.3833333333296	537.83333333333303	1	NaN	NaN	NaN	NaN	6
122222222	7407.3000000000002	689.91666666666697	1	NaN	NaN	NaN	NaN	6
1	1588.56666666667	NaN	1	NaN	NaN	NaN	NaN	7
11	2542.9833333333299	924.41666666666697	1	NaN	NaN	NaN	NaN	7
111	3472.8000000000002	899.78333333333296	1	NaN	NaN	NaN	NaN	7
1111	4112.8999999999996	610.16666666666697	1	NaN	NaN	NaN	NaN	7
11111	4682.6999999999998	539.79999999999995	1	NaN	NaN	NaN	NaN	7
111111	5282.6833333333298	569.96666666666704	1	NaN	NaN	NaN	NaN	7
1111111	6039.6333333333296	726.96666666666704	1	NaN	NaN	NaN	NaN	7
11111111	6671.3666666666704	601.79999999999995	1	NaN	NaN	NaN	NaN	7
111111112	7295.1833333333298	593.81666666666695	1	NaN	NaN	NaN	NaN	7
1112	4082.9000000000001	580.16666666666697	1	NaN	NaN	NaN	NaN	7
11122	4682.8000000000002	569.89999999999998	1	NaN	NaN	NaN	NaN	7
111222	5392.5166666666701	679.70000000000005	1	NaN	NaN	NaN	NaN	7
1112222	6029.4499999999998	606.93333333333305	1	NaN	NaN	NaN	NaN	7
11122222	6687.3000000000002	627.83333333333303	1	NaN	NaN	NaN	NaN	7
112	3512.9333333333302	939.91666666666697	1	NaN	NaN	NaN	NaN	7
1121	4202.9166666666697	660.04999999999995	1	NaN	NaN	NaN	NaN	7
11211	4832.7833333333301	599.86666666666702	1	NaN	NaN	NaN	NaN	7
112111	5452.5333333333301	589.73333333333301	1	NaN	NaN	NaN	NaN	7
1121111	6089.4499999999998	606.95000000000005	1	NaN	NaN	NaN	NaN	7
11211111	6957.3666666666704	837.93333333333305	1	NaN	NaN	NaN	NaN	7
112111111	7587.2833333333301	599.91666666666697	1	NaN	NaN	NaN	NaN	7
1122	4202.8166666666702	659.95000000000005	1	NaN	NaN	NaN	NaN	7
11222	4772.8500000000004	540.03333333333296	1	NaN	NaN	NaN	NaN	7
112222	5402.7166666666699	599.93333333333305	1	NaN	NaN	NaN	NaN	7
1122222	6309.6499999999996	876.93333333333305	1	NaN	NaN	NaN	NaN	7
11222222	7176.5333333333301	836.89999999999998	1	NaN	NaN	NaN	NaN	7
12	2542.9833333333299	924.41666666666697	1	NaN	NaN	NaN	NaN	7
121	3333.0500000000002	760.03333333333296	1	NaN	NaN	NaN	NaN	7
1211	4162.6666666666697	799.68333333333305	1	NaN	NaN	NaN	NaN	7
12111	5002.5500000000002	809.85000000000002	1	NaN	NaN	NaN	NaN	7
121111	5759.5	726.95000000000005	1	NaN	NaN	NaN	NaN	7
1211111	6419.3999999999996	629.91666666666697	1	NaN	NaN	NaN	NaN	7
12111112	6987.3666666666704	537.96666666666704	1	NaN	NaN	NaN	NaN	7
121111121	7596.4833333333299	579.13333333333298	1	NaN	NaN	NaN	NaN	7
1211111212	8226.4166666666697	599.88333333333298	1	NaN	NaN	NaN	NaN	7
1212	4172.7833333333301	809.79999999999995	1	NaN	NaN	NaN	NaN	7
12122	4802.6833333333298	599.86666666666702	1	NaN	NaN	NaN	NaN	7
121222	5494.0833333333303	661.39999999999998	1	NaN	NaN	NaN	NaN	7
1212222	6099.5666666666702	574.13333333333298	1	NaN	NaN	NaN	NaN	7
12122222	6756.5833333333303	627.03333333333296	1	NaN	NaN	NaN	NaN	7
121222222	7295.1833333333298	508.60000000000002	1	NaN	NaN	NaN	NaN	7
1212222222	7865.1000000000004	539.93333333333305	1	NaN	NaN	NaN	NaN	7
122	3362.9833333333299	789.96666666666704	1	NaN	NaN	NaN	NaN	7
1221	4142.8000000000002	749.79999999999995	1	NaN	NaN	NaN	NaN	7
12211	4832.6833333333298	659.89999999999998	1	NaN	NaN	NaN	NaN	7
122111	5556.8500000000004	694.14999999999998	1	NaN	NaN	NaN	NaN	7
1221111	6427.7833333333301	839.54999999999995	1	NaN	NaN	NaN	NaN	7
12211111	7421.1666666666697	963.39999999999998	1	NaN	NaN	NaN	NaN	7
1222	4142.8000000000002	749.79999999999995	1	NaN	NaN	NaN	NaN	7
12222	4892.8000000000002	720.01666666666699	1	NaN	NaN	NaN	NaN	7
122222	5588.2333333333299	665.39999999999998	1	NaN	NaN	NaN	NaN	7
1222222	6217.8333333333303	598.21666666666704	1	NaN	NaN	NaN	NaN	7
12222222	6807.4833333333299	559.70000000000005	1	NaN	NaN	NaN	NaN	7
122222222	7318.7666666666701	481.28333333333302	1	NaN	NaN	NaN	NaN	7
1222222222	7835.0166666666701	486.25	1	NaN	NaN	NaN	NaN	7
1	1828.5166666666701	NaN	1	NaN	NaN	NaN	NaN	8
11	2722.8499999999999	864.26666666666699	1	NaN	NaN	NaN	NaN	8
111	3472.8499999999999	719.98333333333301	1	NaN	NaN	NaN	NaN	8
1111	4132.8166666666702	629.98333333333301	1	NaN	NaN	NaN	NaN	8
11111	4762.6666666666697	599.91666666666697	1	NaN	NaN	NaN	NaN	8
111111	5392.6499999999996	599.98333333333301	1	NaN	NaN	NaN	NaN	8
1111111	6059.5333333333301	636.93333333333305	1	NaN	NaN	NaN	NaN	8
11111111	7047.3333333333303	957.79999999999995	1	NaN	NaN	NaN	NaN	8
111111111	7737.4333333333298	660.08333333333303	1	NaN	NaN	NaN	NaN	8
111111112	7827.3500000000004	750	1	NaN	NaN	NaN	NaN	8
1111111122	8577.2666666666701	719.91666666666697	1	NaN	NaN	NaN	NaN	8
1111112	6089.4333333333298	666.83333333333303	1	NaN	NaN	NaN	NaN	8
11111121	6867.3666666666704	747.88333333333298	1	NaN	NaN	NaN	NaN	8
111111211	7467.2833333333301	569.91666666666697	1	NaN	NaN	NaN	NaN	8
1111112111	8127.1999999999998	629.91666666666697	1	NaN	NaN	NaN	NaN	8
1111112112	8127.1999999999998	629.91666666666697	1	NaN	NaN	NaN	NaN	8
11111121122	8757.1333333333296	599.93333333333305	1	NaN	NaN	NaN	NaN	8
111111211222	9711.8833333333296	924.75	1	NaN	NaN	NaN	NaN	8
111112	5422.6000000000004	629.93333333333305	1	NaN	NaN	NaN	NaN	8
1111122	6089.5333333333301	635.51666666666699	1	NaN	NaN	NaN	NaN	8
11111222	6837.4166666666697	717.83333333333303	1	NaN	NaN	NaN	NaN	8
111112222	7467.2833333333301	599.91666666666697	1	NaN	NaN	NaN	NaN	8
1111122222	8217.2000000000007	719.91666666666697	1	NaN	NaN	NaN	NaN	8
11111222222	8787.1333333333296	539.93333333333305	1	NaN	NaN	NaN	NaN	8
11112	4792.6666666666697	629.91666666666697	1	NaN	NaN	NaN	NaN	8
111121	5516.8500000000004	694.16666666666697	1	NaN	NaN	NaN	NaN	8
1111211	6239.5166666666701	691.31666666666695	1	NaN	NaN	NaN	NaN	8
11112111	6867.3666666666704	597.83333333333303	1	NaN	NaN	NaN	NaN	8
111121111	7527.3833333333296	630.01666666666699	1	NaN	NaN	NaN	NaN	8
1111211111	8195.0499999999993	637.60000000000002	1	NaN	NaN	NaN	NaN	8
111122	5581.4166666666697	758.73333333333301	1	NaN	NaN	NaN	NaN	8
1111222	6179.5333333333301	568.16666666666697	1	NaN	NaN	NaN	NaN	8
11112222	7137.4333333333298	927.91666666666697	1	NaN	NaN	NaN	NaN	8
111122222	8127.3166666666702	959.88333333333298	1	NaN	NaN	NaN	NaN	8
1111222222	8728.5833333333303	571.26666666666699	1	NaN	NaN	NaN	NaN	8
11112222222	9262.8500000000004	504.26666666666699	1	NaN	NaN	NaN	NaN	8
1112	4102.7666666666701	599.93333333333305	1	NaN	NaN	NaN	NaN	8
11121	4762.6666666666697	629.85000000000002	1	NaN	NaN	NaN	NaN	8
111211	5392.6499999999996	599.98333333333301	1	NaN	NaN	NaN	NaN	8
1112111	5999.5666666666702	576.96666666666704	1	NaN	NaN	NaN	NaN	8
11121111	6747.3833333333296	717.83333333333303	1	NaN	NaN	NaN	NaN	8
111211111	7557.4499999999998	780.06666666666695	1	NaN	NaN	NaN	NaN	8
1112111111	8397.2833333333292	809.89999999999998	1	NaN	NaN	NaN	NaN	8
11121111111	9862.8333333333303	1435.56666666667	1	NaN	NaN	NaN	NaN	8
111212	5392.6499999999996	599.98333333333301	1	NaN	NaN	NaN	NaN	8
1112122	6089.5333333333301	666.93333333333305	1	NaN	NaN	NaN	NaN	8
11121221	6927.4666666666699	807.88333333333298	1	NaN	NaN	NaN	NaN	8
111212212	7647.3666666666704	689.91666666666697	1	NaN	NaN	NaN	NaN	8
1112122122	8457.3166666666693	779.95000000000005	1	NaN	NaN	NaN	NaN	8
11122	4762.5666666666702	629.75	1	NaN	NaN	NaN	NaN	8
111221	5454.0166666666701	661.45000000000005	1	NaN	NaN	NaN	NaN	8
1112211	6149.4499999999998	664.03333333333296	1	NaN	NaN	NaN	NaN	8
11122111	6837.3166666666702	657.88333333333298	1	NaN	NaN	NaN	NaN	8
111221111	7617.2833333333301	750.01666666666699	1	NaN	NaN	NaN	NaN	8
1112211111	8427.1666666666697	779.89999999999998	1	NaN	NaN	NaN	NaN	8
111222	5453.9166666666697	661.35000000000002	1	NaN	NaN	NaN	NaN	8
1112222	6209.5166666666701	724.20000000000005	1	NaN	NaN	NaN	NaN	8
11122222	6807.3666666666704	567.85000000000002	1	NaN	NaN	NaN	NaN	8
111222222	7557.3500000000004	719.93333333333305	1	NaN	NaN	NaN	NaN	8
1112222221	8337.2833333333292	750	1	NaN	NaN	NaN	NaN	8
11122222211	8967.2166666666708	599.93333333333305	1	NaN	NaN	NaN	NaN	8
112	3442.7333333333299	689.86666666666702	1	NaN	NaN	NaN	NaN	8
1121	4192.75	720	1	NaN	NaN	NaN	NaN	8
11212	4942.6499999999996	719.89999999999998	1	NaN	NaN	NaN	NaN	8
112121	5699.6000000000004	726.93333333333305	1	NaN	NaN	NaN	NaN	8
1121211	6239.5166666666701	509.933333333333	1	NaN	NaN	NaN	NaN	8
11212111	6837.4166666666697	567.88333333333298	1	NaN	NaN	NaN	NaN	8
112121111	7407.3999999999996	540.03333333333296	1	NaN	NaN	NaN	NaN	8
1121211111	7977.3333333333303	539.93333333333305	1	NaN	NaN	NaN	NaN	8
1121212	6359.3999999999996	629.81666666666695	1	NaN	NaN	NaN	NaN	8
112122	5609.5	636.83333333333303	1	NaN	NaN	NaN	NaN	8
1121221	6299.4499999999998	659.95000000000005	1	NaN	NaN	NaN	NaN	8
11212211	6867.2666666666701	537.86666666666702	1	NaN	NaN	NaN	NaN	8
112122111	7467.1833333333298	569.91666666666697	1	NaN	NaN	NaN	NaN	8
1121221111	8007.2333333333299	510.05000000000001	1	NaN	NaN	NaN	NaN	8
112122112	7467.1833333333298	569.91666666666697	1	NaN	NaN	NaN	NaN	8
1121221122	7947.1333333333296	449.94999999999999	1	NaN	NaN	NaN	NaN	8
11212211221	8607.0499999999993	629.93333333333305	1	NaN	NaN	NaN	NaN	8
1122	4132.6999999999998	659.95000000000005	1	NaN	NaN	NaN	NaN	8
11221	4912.5500000000002	749.89999999999998	1	NaN	NaN	NaN	NaN	8
112212	5422.5	479.94999999999999	1	NaN	NaN	NaN	NaN	8
11222	4792.5666666666702	629.91666666666697	1	NaN	NaN	NaN	NaN	8
112221	5516.8500000000004	694.26666666666699	1	NaN	NaN	NaN	NaN	8
1122211	6179.5333333333301	631.33333333333303	1	NaN	NaN	NaN	NaN	8
12	2722.9499999999998	864.36666666666702	1	NaN	NaN	NaN	NaN	8
121	3442.7333333333299	689.75	1	NaN	NaN	NaN	NaN	8
1211	4042.6666666666702	569.91666666666697	1	NaN	NaN	NaN	NaN	8
1212	4102.7666666666701	630.01666666666699	1	NaN	NaN	NaN	NaN	8
12121	4672.75	539.93333333333305	1	NaN	NaN	NaN	NaN	8
121211	5272.6000000000004	569.91666666666697	1	NaN	NaN	NaN	NaN	8
1212111	5879.5666666666702	576.96666666666704	1	NaN	NaN	NaN	NaN	8
12121111	6477.3666666666704	567.79999999999995	1	NaN	NaN	NaN	NaN	8
121211111	7077.25	569.95000000000005	1	NaN	NaN	NaN	NaN	8
1212111112	7647.1666666666697	539.93333333333305	1	NaN	NaN	NaN	NaN	8
12121111122	8277.1333333333296	599.96666666666704	1	NaN	NaN	NaN	NaN	8
121211111222	8877.0166666666701	569.93333333333305	1	NaN	NaN	NaN	NaN	8
121212	5272.5	569.81666666666695	1	NaN	NaN	NaN	NaN	8
1212122	5969.5500000000002	667.04999999999995	1	NaN	NaN	NaN	NaN	8
12121222	6537.3166666666702	537.75	1	NaN	NaN	NaN	NaN	8
121212222	7137.2333333333299	569.93333333333305	1	NaN	NaN	NaN	NaN	8
1212122222	7686.5666666666702	519.33333333333303	1	NaN	NaN	NaN	NaN	8
12121222222	8337.0666666666693	620.5	1	NaN	NaN	NaN	NaN	8
122	3442.8499999999999	689.86666666666702	1	NaN	NaN	NaN	NaN	8
1221	4222.75	749.89999999999998	1	NaN	NaN	NaN	NaN	8
12211	4822.6833333333298	569.93333333333305	1	NaN	NaN	NaN	NaN	8
122111	5465.4333333333298	612.73333333333301	1	NaN	NaN	NaN	NaN	8
1221111	6089.5333333333301	592.68333333333305	1	NaN	NaN	NaN	NaN	8
12211111	6687.3833333333296	567.79999999999995	1	NaN	NaN	NaN	NaN	8
122111111	7317.4166666666697	600.03333333333296	1	NaN	NaN	NaN	NaN	8
1221111111	7887.3500000000004	539.93333333333305	1	NaN	NaN	NaN	NaN	8
12211111111	8487.1666666666697	569.78333333333296	1	NaN	NaN	NaN	NaN	8
122112	5455.7833333333301	603.08333333333303	1	NaN	NaN	NaN	NaN	8
1221122	6031.3166666666702	544.14999999999998	1	NaN	NaN	NaN	NaN	8
12211222	6567.5	506.183333333333	1	NaN	NaN	NaN	NaN	8
122112222	7227.4166666666697	629.91666666666697	1	NaN	NaN	NaN	NaN	8
1221122221	7917.3833333333296	659.96666666666704	1	NaN	NaN	NaN	NaN	8
12211222212	8397.2833333333292	449.94999999999999	1	NaN	NaN	NaN	NaN	8
1221122222	7797.3500000000004	539.93333333333305	1	NaN	NaN	NaN	NaN	8
12211222221	8307.2833333333292	479.933333333333	1	NaN	NaN	NaN	NaN	8
12212	4822.6833333333298	569.93333333333305	1	NaN	NaN	NaN	NaN	8
122121	5392.6499999999996	539.95000000000005	1	NaN	NaN	NaN	NaN	8
1221211	5999.5666666666702	576.96666666666704	1	NaN	NaN	NaN	NaN	8
12212111	6687.3833333333296	657.83333333333303	1	NaN	NaN	NaN	NaN	8
122121111	7947.2333333333299	1229.8499999999999	1	NaN	NaN	NaN	NaN	8
122122	5332.6166666666704	479.91666666666703	1	NaN	NaN	NaN	NaN	8
1221222	5969.5500000000002	606.93333333333305	1	NaN	NaN	NaN	NaN	8
12212222	6687.3833333333296	687.81666666666695	1	NaN	NaN	NaN	NaN	8
122122221	7677.2666666666701	959.88333333333298	1	NaN	NaN	NaN	NaN	8
1221222211	8817.1666666666697	1109.9000000000001	1	NaN	NaN	NaN	NaN	8
122122222	8127.1999999999998	1409.81666666667	1	NaN	NaN	NaN	NaN	8
1222	4132.8166666666702	659.96666666666704	1	NaN	NaN	NaN	NaN	8
12221	4792.6666666666697	629.91666666666697	1	NaN	NaN	NaN	NaN	8
122211	5422.6000000000004	599.91666666666697	1	NaN	NaN	NaN	NaN	8
1222111	6119.5833333333303	665.56666666666695	1	NaN	NaN	NaN	NaN	8
12221111	6747.3833333333296	597.83333333333303	1	NaN	NaN	NaN	NaN	8
122211112	7467.2833333333301	689.89999999999998	1	NaN	NaN	NaN	NaN	8
1222111122	8157.1999999999998	659.91666666666697	1	NaN	NaN	NaN	NaN	8
12221112	6747.3833333333296	597.83333333333303	1	NaN	NaN	NaN	NaN	8
122211122	7497.2833333333301	719.89999999999998	1	NaN	NaN	NaN	NaN	8
1222111222	8187.1999999999998	659.91666666666697	1	NaN	NaN	NaN	NaN	8
12221112221	8967.1000000000004	749.89999999999998	1	NaN	NaN	NaN	NaN	8
122212	5485.4166666666697	662.73333333333301	1	NaN	NaN	NaN	NaN	8
1222122	6119.5833333333303	602.73333333333301	1	NaN	NaN	NaN	NaN	8
12221222	6687.3833333333296	537.83333333333303	1	NaN	NaN	NaN	NaN	8
122212222	7317.3000000000002	599.91666666666697	1	NaN	NaN	NaN	NaN	8
1222122222	8337.1666666666697	989.86666666666702	1	NaN	NaN	NaN	NaN	8
12222	4822.6833333333298	659.93333333333305	1	NaN	NaN	NaN	NaN	8
122221	5422.6000000000004	569.89999999999998	1	NaN	NaN	NaN	NaN	8
1222211	6089.5333333333301	635.51666666666699	1	NaN	NaN	NaN	NaN	8
12222111	6807.3666666666704	687.78333333333296	1	NaN	NaN	NaN	NaN	8
122221111	7827.25	989.83333333333303	1	NaN	NaN	NaN	NaN	8
1222211111	8577.1666666666697	719.93333333333305	1	NaN	NaN	NaN	NaN	8
12222111111	9207.0666666666693	599.91666666666697	1	NaN	NaN	NaN	NaN	8
122222	5402.6666666666697	549.96666666666704	1	NaN	NaN	NaN	NaN	8
1222221	6061.3166666666702	595.88333333333298	1	NaN	NaN	NaN	NaN	8
12222211	6777.3833333333296	686.08333333333303	1	NaN	NaN	NaN	NaN	8
1222222	6091.3000000000002	657.21666666666704	1	NaN	NaN	NaN	NaN	8
12222222	6927.4666666666699	806.13333333333298	1	NaN	NaN	NaN	NaN	8
122222222	7557.4499999999998	600	1	NaN	NaN	NaN	NaN	8
1	2078.4000000000001	NaN	1	NaN	NaN	NaN	NaN	9
11	2821.1999999999998	712.78333333333296	1	NaN	NaN	NaN	NaN	9
111	3601.11666666667	749.91666666666697	1	NaN	NaN	NaN	NaN	9
1111	4290.8833333333296	659.78333333333296	1	NaN	NaN	NaN	NaN	9
11112	4897.1166666666704	576.21666666666704	1	NaN	NaN	NaN	NaN	9
111121	5648.0500000000002	720.89999999999998	1	NaN	NaN	NaN	NaN	9
111122	5529.8833333333296	602.73333333333301	1	NaN	NaN	NaN	NaN	9
1111221	6224.0500000000002	662.73333333333301	1	NaN	NaN	NaN	NaN	9
1112	4352.75	721.64999999999998	1	NaN	NaN	NaN	NaN	9
11122	5102.6999999999998	719.89999999999998	1	NaN	NaN	NaN	NaN	9
111221	5917.8166666666702	785.11666666666702	1	NaN	NaN	NaN	NaN	9
1112211	6597.5166666666701	649.68333333333305	1	NaN	NaN	NaN	NaN	9
11122111	7197.3333333333303	569.83333333333303	1	NaN	NaN	NaN	NaN	9
111221111	7737.2666666666701	509.933333333333	1	NaN	NaN	NaN	NaN	9
112	3571.0999999999999	719.89999999999998	1	NaN	NaN	NaN	NaN	9
1121	4321	719.88333333333298	1	NaN	NaN	NaN	NaN	9
11211	5124.3999999999996	773.41666666666697	1	NaN	NaN	NaN	NaN	9
112111	5849.5833333333303	695.20000000000005	1	NaN	NaN	NaN	NaN	9
1121111	6449.5	569.91666666666697	1	NaN	NaN	NaN	NaN	9
11211111	6996.5500000000002	517.04999999999995	1	NaN	NaN	NaN	NaN	9
112111111	7446.5500000000002	420	1	NaN	NaN	NaN	NaN	9
1121111111	7947.2333333333299	470.71666666666698	1	NaN	NaN	NaN	NaN	9
11211111112	8487.1666666666697	509.88333333333298	1	NaN	NaN	NaN	NaN	9
1122	4260.8833333333296	659.76666666666699	1	NaN	NaN	NaN	NaN	9
11222	4920.8666666666704	629.98333333333301	1	NaN	NaN	NaN	NaN	9
112222	5555.5833333333303	604.75	1	NaN	NaN	NaN	NaN	9
1122222	6307.6833333333298	720.68333333333305	1	NaN	NaN	NaN	NaN	9
11222222	7025.2166666666699	687.53333333333296	1	NaN	NaN	NaN	NaN	9
112222222	7655.1333333333296	599.93333333333305	1	NaN	NaN	NaN	NaN	9
1122222222	8255.0499999999993	569.91666666666697	1	NaN	NaN	NaN	NaN	9
12	2881.1833333333302	772.76666666666699	1	NaN	NaN	NaN	NaN	9
121	3564.61666666667	653.43333333333305	1	NaN	NaN	NaN	NaN	9
1211	4222.75	628.14999999999998	1	NaN	NaN	NaN	NaN	9
12112	4914.4666666666699	661.71666666666704	1	NaN	NaN	NaN	NaN	9
121121	5556.8500000000004	612.43333333333305	1	NaN	NaN	NaN	NaN	9
1211211	6279.5500000000002	691.31666666666695	1	NaN	NaN	NaN	NaN	9
12112111	6875.2333333333299	565.68333333333305	1	NaN	NaN	NaN	NaN	9
121121111	7475.1499999999996	569.88333333333298	1	NaN	NaN	NaN	NaN	9
1211211111	7977.3833333333296	472.23333333333301	1	NaN	NaN	NaN	NaN	9
12112111112	8487.2666666666701	479.933333333333	1	NaN	NaN	NaN	NaN	9
1212	4254.5166666666701	659.91666666666697	1	NaN	NaN	NaN	NaN	9
122	3624.5833333333298	713.39999999999998	1	NaN	NaN	NaN	NaN	9
1221	4432.7333333333299	778.10000000000002	1	NaN	NaN	NaN	NaN	9
12212	5152.6333333333296	689.89999999999998	1	NaN	NaN	NaN	NaN	9
122121	5699.6000000000004	516.96666666666704	1	NaN	NaN	NaN	NaN	9
1221212	6269.5166666666701	539.91666666666697	1	NaN	NaN	NaN	NaN	9
1222	4314.5	659.86666666666702	1	NaN	NaN	NaN	NaN	9
12221	5034.3999999999996	689.91666666666697	1	NaN	NaN	NaN	NaN	9
122212	5677.8833333333296	613.48333333333301	1	NaN	NaN	NaN	NaN	9
1222121	6279.5500000000002	571.68333333333305	1	NaN	NaN	NaN	NaN	9
12221211	6837.3833333333296	527.83333333333303	1	NaN	NaN	NaN	NaN	9
122212111	7347.2166666666699	479.85000000000002	1	NaN	NaN	NaN	NaN	9
1222121111	7887.1499999999996	509.94999999999999	1	NaN	NaN	NaN	NaN	9
12221211111	8427.0833333333303	509.94999999999999	1	NaN	NaN	NaN	NaN	9
12222	5004.4166666666697	659.93333333333305	1	NaN	NaN	NaN	NaN	9
122221	5641.4166666666697	607.01666666666699	1	NaN	NaN	NaN	NaN	9
1222211	6211.3999999999996	540.03333333333296	1	NaN	NaN	NaN	NaN	9
12222111	6808.8333333333303	567.45000000000005	1	NaN	NaN	NaN	NaN	9
12222112	6868.8166666666702	627.43333333333305	1	NaN	NaN	NaN	NaN	9
122222	5639.6666666666697	605.26666666666699	1	NaN	NaN	NaN	NaN	9
1222222	6389.5	719.89999999999998	1	NaN	NaN	NaN	NaN	9
12222222	7047.3500000000004	627.85000000000002	1	NaN	NaN	NaN	NaN	9
122222222	7587.2833333333301	509.88333333333298	1	NaN	NaN	NaN	NaN	9
1	1948.7166666666701	NaN	1	NaN	NaN	NaN	NaN	10
12	3054.7666666666701	1076.0333333333299	1	NaN	NaN	NaN	NaN	10
121	3924.6666666666702	839.89999999999998	1	NaN	NaN	NaN	NaN	10
1211	5034.5166666666701	1079.8499999999999	1	NaN	NaN	NaN	NaN	10
12112	6451.5666666666702	1387.06666666667	1	NaN	NaN	NaN	NaN	10
122	3864.5500000000002	779.78333333333296	1	NaN	NaN	NaN	NaN	10
1221	4584.5666666666702	690	1	NaN	NaN	NaN	NaN	10
12211	5454.5	839.95000000000005	1	NaN	NaN	NaN	NaN	10
122111	6568.9666666666699	1084.5166666666701	1	NaN	NaN	NaN	NaN	10
1221112	7618.8833333333296	1019.91666666667	1	NaN	NaN	NaN	NaN	10
12211121	8548.7166666666708	899.88333333333298	1	NaN	NaN	NaN	NaN	10
122111212	9208.6333333333296	629.91666666666697	1	NaN	NaN	NaN	NaN	10
1	1862.9666666666701	NaN	1	NaN	NaN	NaN	NaN	11
11	2694.9166666666702	801.96666666666704	1	NaN	NaN	NaN	NaN	11
12	2665.0166666666701	772.06666666666695	1	NaN	NaN	NaN	NaN	11
121	3330.8333333333298	635.81666666666695	1	NaN	NaN	NaN	NaN	11
1211	4050.7333333333299	689.89999999999998	1	NaN	NaN	NaN	NaN	11
12111	4674.6499999999996	593.91666666666697	1	NaN	NaN	NaN	NaN	11
121111	5274.7333333333299	570.08333333333303	1	NaN	NaN	NaN	NaN	11
1211111	5887.5333333333301	582.85000000000002	1	NaN	NaN	NaN	NaN	11
12111111	6421.5666666666702	504.05000000000001	1	NaN	NaN	NaN	NaN	11
12112	4704.75	624.01666666666699	1	NaN	NaN	NaN	NaN	11
121121	5274.7333333333299	539.93333333333305	1	NaN	NaN	NaN	NaN	11
1211211	5947.5166666666701	642.83333333333303	1	NaN	NaN	NaN	NaN	11
1212	4020.8000000000002	659.96666666666704	1	NaN	NaN	NaN	NaN	11
122	3389.0666666666698	694.04999999999995	1	NaN	NaN	NaN	NaN	11
1221	4136.6000000000004	717.53333333333296	1	NaN	NaN	NaN	NaN	11
12211	4766.5	599.91666666666697	1	NaN	NaN	NaN	NaN	11
122111	5336.4333333333298	539.93333333333305	1	NaN	NaN	NaN	NaN	11
1221112	5911.6333333333296	545.21666666666704	1	NaN	NaN	NaN	NaN	11
12211121	6540.4666666666699	598.83333333333303	1	NaN	NaN	NaN	NaN	11
12212	4766.5	599.91666666666697	1	NaN	NaN	NaN	NaN	11
122122	5338.8000000000002	542.29999999999995	1	NaN	NaN	NaN	NaN	11
1221221	5913.5	544.70000000000005	1	NaN	NaN	NaN	NaN	11
12212211	6543.5666666666702	600.06666666666695	1	NaN	NaN	NaN	NaN	11
1222	4076.5999999999999	657.53333333333296	1	NaN	NaN	NaN	NaN	11
12222	4946.4833333333299	839.88333333333298	1	NaN	NaN	NaN	NaN	11
122222	5517.8500000000004	541.36666666666702	1	NaN	NaN	NaN	NaN	11
1	1743.06666666667	NaN	1	NaN	NaN	NaN	NaN	12
11	2665.0166666666701	891.95000000000005	1	NaN	NaN	NaN	NaN	12
111	3414.9166666666702	719.89999999999998	1	NaN	NaN	NaN	NaN	12
1111	4136.6000000000004	691.68333333333305	1	NaN	NaN	NaN	NaN	12
11111	4856.4833333333299	689.89999999999998	1	NaN	NaN	NaN	NaN	12
111111	5456.5666666666702	570.08333333333303	1	NaN	NaN	NaN	NaN	12
1111111	6033.4833333333299	546.96666666666704	1	NaN	NaN	NaN	NaN	12
11111111	6600.5	537.03333333333296	1	NaN	NaN	NaN	NaN	12
11112	4826.5	659.91666666666697	1	NaN	NaN	NaN	NaN	12
111122	5517.9499999999998	661.46666666666704	1	NaN	NaN	NaN	NaN	12
1111222	6123.3666666666704	574.03333333333296	1	NaN	NaN	NaN	NaN	12
11112222	6600.3999999999996	447.05000000000001	1	NaN	NaN	NaN	NaN	12
1112	4014.8000000000002	569.88333333333298	1	NaN	NaN	NaN	NaN	12
11121	4614.6499999999996	569.89999999999998	1	NaN	NaN	NaN	NaN	12
111211	5214.5833333333303	569.93333333333305	1	NaN	NaN	NaN	NaN	12
1112111	5821.6166666666704	577.03333333333296	1	NaN	NaN	NaN	NaN	12
11121111	6421.4666666666699	569.93333333333305	1	NaN	NaN	NaN	NaN	12
11122	4644.6499999999996	599.89999999999998	1	NaN	NaN	NaN	NaN	12
111222	5244.6833333333298	570.03333333333296	1	NaN	NaN	NaN	NaN	12
1112222	5821.7166666666699	546.98333333333301	1	NaN	NaN	NaN	NaN	12
11122222	6451.5666666666702	599.93333333333305	1	NaN	NaN	NaN	NaN	12
112	3386.6833333333302	691.66666666666697	1	NaN	NaN	NaN	NaN	12
1121	4074.8499999999999	658.16666666666697	1	NaN	NaN	NaN	NaN	12
11211	4770.6333333333296	665.79999999999995	1	NaN	NaN	NaN	NaN	12
112111	5396.4333333333298	595.81666666666695	1	NaN	NaN	NaN	NaN	12
1121111	5973.3999999999996	546.96666666666704	1	NaN	NaN	NaN	NaN	12
11211111	6483.3166666666702	479.88333333333298	1	NaN	NaN	NaN	NaN	12
112111111	7530.2833333333301	1016.95	1	NaN	NaN	NaN	NaN	12
11212	4704.75	599.91666666666697	1	NaN	NaN	NaN	NaN	12
112122	5424.6666666666697	689.86666666666702	1	NaN	NaN	NaN	NaN	12
1121222	5973.3999999999996	518.70000000000005	1	NaN	NaN	NaN	NaN	12
11212222	6570.3999999999996	566.96666666666704	1	NaN	NaN	NaN	NaN	12
112122222	7230.3333333333303	629.93333333333305	1	NaN	NaN	NaN	NaN	12
12	2755.0500000000002	981.98333333333301	1	NaN	NaN	NaN	NaN	12
122	3384.9333333333302	599.93333333333305	1	NaN	NaN	NaN	NaN	12
1221	4104.8333333333303	689.91666666666697	1	NaN	NaN	NaN	NaN	12
12211	4676.5166666666701	541.68333333333305	1	NaN	NaN	NaN	NaN	12
122112	5274.7333333333299	568.23333333333301	1	NaN	NaN	NaN	NaN	12
1221121	5853.3999999999996	548.71666666666704	1	NaN	NaN	NaN	NaN	12
12211211	6423.3166666666702	539.91666666666697	1	NaN	NaN	NaN	NaN	12
122112111	6900.4166666666697	447.08333333333297	1	NaN	NaN	NaN	NaN	12
12212	4704.75	569.91666666666697	1	NaN	NaN	NaN	NaN	12
122122	5338.8000000000002	604	1	NaN	NaN	NaN	NaN	12
1221221	5975.75	606.95000000000005	1	NaN	NaN	NaN	NaN	12
12212211	6540.4666666666699	534.66666666666697	1	NaN	NaN	NaN	NaN	12
1	1773.1666666666699	NaN	1	NaN	NaN	NaN	NaN	13
11	2665.0166666666701	861.85000000000002	1	NaN	NaN	NaN	NaN	13
112	3506.6666666666702	811.64999999999998	1	NaN	NaN	NaN	NaN	13
1121	4706.5	1169.8333333333301	1	NaN	NaN	NaN	NaN	13
11212	5426.4333333333298	689.86666666666702	1	NaN	NaN	NaN	NaN	13
112121	6093.3666666666704	636.89999999999998	1	NaN	NaN	NaN	NaN	13
1121212	6810.3833333333296	687.01666666666699	1	NaN	NaN	NaN	NaN	13
11212121	7500.3999999999996	660.01666666666699	1	NaN	NaN	NaN	NaN	13
112121211	8160.2666666666701	629.86666666666702	1	NaN	NaN	NaN	NaN	13
1122	4976.6833333333298	1440.0166666666701	1	NaN	NaN	NaN	NaN	13
12	2696.7666666666701	893.60000000000002	1	NaN	NaN	NaN	NaN	13
121	3656.6999999999998	929.93333333333305	1	NaN	NaN	NaN	NaN	13
1211	4526.6333333333296	839.96666666666704	1	NaN	NaN	NaN	NaN	13
12112	5518.0500000000002	961.35000000000002	1	NaN	NaN	NaN	NaN	13
122	3596.6666666666702	869.89999999999998	1	NaN	NaN	NaN	NaN	13
1	1263.3499999999999	NaN	1	NaN	NaN	NaN	NaN	15
11	2133.2333333333299	839.89999999999998	1	NaN	NaN	NaN	NaN	15
12	2133.2333333333299	839.89999999999998	1	NaN	NaN	NaN	NaN	15
121	2966.8499999999999	803.51666666666699	1	NaN	NaN	NaN	NaN	15
1212	4466.7666666666701	1469.9166666666699	1	NaN	NaN	NaN	NaN	15
122	2936.9000000000001	773.56666666666695	1	NaN	NaN	NaN	NaN	15
1221	3836.7833333333301	869.93333333333305	1	NaN	NaN	NaN	NaN	15
12211	4766.6000000000004	899.86666666666702	1	NaN	NaN	NaN	NaN	15
122111	5486.5166666666701	689.91666666666697	1	NaN	NaN	NaN	NaN	15
1	1653.31666666667	NaN	1	NaN	NaN	NaN	NaN	16
12	2576.8333333333298	893.45000000000005	1	NaN	NaN	NaN	NaN	16
121	3266.7166666666699	659.93333333333305	1	NaN	NaN	NaN	NaN	16
1211	3956.61666666667	659.86666666666702	1	NaN	NaN	NaN	NaN	16
12112	4646.5166666666701	659.89999999999998	1	NaN	NaN	NaN	NaN	16
121122	5216.4499999999998	539.93333333333305	1	NaN	NaN	NaN	NaN	16
1211221	5791.6499999999996	545.18333333333305	1	NaN	NaN	NaN	NaN	16
12112211	6391.5666666666702	568.11666666666702	1	NaN	NaN	NaN	NaN	16
121122111	7079.0500000000002	657.48333333333301	1	NaN	NaN	NaN	NaN	16
122	3266.7166666666699	659.93333333333305	1	NaN	NaN	NaN	NaN	16
1221	3866.7333333333299	569.98333333333301	1	NaN	NaN	NaN	NaN	16
12211	4526.6333333333296	629.89999999999998	1	NaN	NaN	NaN	NaN	16
122111	5156.5500000000002	599.85000000000002	1	NaN	NaN	NaN	NaN	16
1221111	5763.5166666666701	576.96666666666704	1	NaN	NaN	NaN	NaN	16
12211111	6303.5500000000002	510.03333333333302	1	NaN	NaN	NaN	NaN	16
122111111	6872.1333333333296	538.58333333333303	1	NaN	NaN	NaN	NaN	16
1221111111	7473.4166666666697	571.23333333333301	1	NaN	NaN	NaN	NaN	16
122112	5156.5500000000002	599.85000000000002	1	NaN	NaN	NaN	NaN	16
1221122	5703.4166666666697	516.86666666666702	1	NaN	NaN	NaN	NaN	16
12211221	6393.4333333333298	660.01666666666699	1	NaN	NaN	NaN	NaN	16
12212	4498.8166666666702	602.08333333333303	1	NaN	NaN	NaN	NaN	16
122121	5128.75	599.95000000000005	1	NaN	NaN	NaN	NaN	16
1221211	5733.5166666666701	574.79999999999995	1	NaN	NaN	NaN	NaN	16
12212111	6303.4499999999998	539.93333333333305	1	NaN	NaN	NaN	NaN	16
122121112	6840.3833333333296	506.933333333333	1	NaN	NaN	NaN	NaN	16
1221211122	7440.3500000000004	569.96666666666704	1	NaN	NaN	NaN	NaN	16
1221212	5793.6166666666704	634.89999999999998	1	NaN	NaN	NaN	NaN	16
122122	5068.8500000000004	540.04999999999995	1	NaN	NaN	NaN	NaN	16
1221222	5614.3999999999996	515.51666666666699	1	NaN	NaN	NaN	NaN	16
12212222	6185.7666666666701	539.91666666666697	1	NaN	NaN	NaN	NaN	16
122122222	6750.4833333333299	534.75	1	NaN	NaN	NaN	NaN	16
1221222222	7380.4166666666697	599.93333333333305	1	NaN	NaN	NaN	NaN	16
1	1773.2833333333299	NaN	1	NaN	NaN	NaN	NaN	17
11	3026.8333333333298	1223.56666666667	1	NaN	NaN	NaN	NaN	17
111	3866.7333333333299	809.89999999999998	1	NaN	NaN	NaN	NaN	17
1111	4706.7166666666699	809.98333333333301	1	NaN	NaN	NaN	NaN	17
11111	5456.5666666666702	719.79999999999995	1	NaN	NaN	NaN	NaN	17
111112	6183.6000000000004	697.08333333333303	1	NaN	NaN	NaN	NaN	17
1111122	6810.5833333333303	597.03333333333296	1	NaN	NaN	NaN	NaN	17
11111221	7410.5166666666701	569.93333333333305	1	NaN	NaN	NaN	NaN	17
111112212	7980.4833333333299	539.93333333333305	1	NaN	NaN	NaN	NaN	17
11112	5456.6666666666697	719.89999999999998	1	NaN	NaN	NaN	NaN	17
111121	6213.5500000000002	726.93333333333305	1	NaN	NaN	NaN	NaN	17
1111212	6870.5833333333303	627.01666666666699	1	NaN	NaN	NaN	NaN	17
11112122	7560.5	659.88333333333298	1	NaN	NaN	NaN	NaN	17
111122	6243.5666666666702	756.95000000000005	1	NaN	NaN	NaN	NaN	17
1112	4706.6000000000004	809.86666666666702	1	NaN	NaN	NaN	NaN	17
11121	5456.5666666666702	719.89999999999998	1	NaN	NaN	NaN	NaN	17
111211	6213.4499999999998	726.93333333333305	1	NaN	NaN	NaN	NaN	17
1112111	6810.5833333333303	567.13333333333298	1	NaN	NaN	NaN	NaN	17
11121111	7380.5166666666701	539.93333333333305	1	NaN	NaN	NaN	NaN	17
111211111	7920.4499999999998	509.933333333333	1	NaN	NaN	NaN	NaN	17
1112111111	8430.2833333333292	479.85000000000002	1	NaN	NaN	NaN	NaN	17
11122	5456.5666666666702	719.89999999999998	1	NaN	NaN	NaN	NaN	17
111222	6153.4499999999998	666.93333333333305	1	NaN	NaN	NaN	NaN	17
1112222	6840.4833333333299	656.98333333333301	1	NaN	NaN	NaN	NaN	17
11122222	7440.4499999999998	569.96666666666704	1	NaN	NaN	NaN	NaN	17
111222222	7950.3333333333303	479.91666666666703	1	NaN	NaN	NaN	NaN	17
112	3896.8333333333298	840	1	NaN	NaN	NaN	NaN	17
1122	4616.7166666666699	689.88333333333298	1	NaN	NaN	NaN	NaN	17
11221	5336.5333333333301	689.81666666666695	1	NaN	NaN	NaN	NaN	17
112211	6093.4666666666699	726.93333333333305	1	NaN	NaN	NaN	NaN	17
1122111	6750.5833333333303	627.11666666666702	1	NaN	NaN	NaN	NaN	17
11221112	7440.4499999999998	659.86666666666702	1	NaN	NaN	NaN	NaN	17
112211122	7950.3333333333303	479.91666666666703	1	NaN	NaN	NaN	NaN	17
11222	5366.6333333333296	719.91666666666697	1	NaN	NaN	NaN	NaN	17
112221	5973.6000000000004	576.96666666666704	1	NaN	NaN	NaN	NaN	17
12	2906.8499999999999	1103.5833333333301	1	NaN	NaN	NaN	NaN	17
1	2880.9833333333299	NaN	1	NaN	NaN	NaN	NaN	18
11	3774.7833333333301	863.79999999999995	1	NaN	NaN	NaN	NaN	18
111	4500.7666666666701	695.98333333333301	1	NaN	NaN	NaN	NaN	18
1111	5094.7666666666701	564.01666666666699	1	NaN	NaN	NaN	NaN	18
11112	5767.6333333333296	642.93333333333305	1	NaN	NaN	NaN	NaN	18
111121	6451.3500000000004	653.71666666666704	1	NaN	NaN	NaN	NaN	18
1111211	7085.1499999999996	603.79999999999995	1	NaN	NaN	NaN	NaN	18
11112111	7588.7333333333299	473.63333333333298	1	NaN	NaN	NaN	NaN	18
111121112	8165.0166666666701	546.23333333333301	1	NaN	NaN	NaN	NaN	18
1112	5124.6000000000004	593.85000000000002	1	NaN	NaN	NaN	NaN	18
112	4584.6666666666697	779.88333333333298	1	NaN	NaN	NaN	NaN	18
1122	5184.6000000000004	569.95000000000005	1	NaN	NaN	NaN	NaN	18
11221	5731.6666666666697	517.08333333333303	1	NaN	NaN	NaN	NaN	18
112211	6331.4833333333299	569.83333333333303	1	NaN	NaN	NaN	NaN	18
1122112	6839.0333333333301	477.51666666666699	1	NaN	NaN	NaN	NaN	18
11221121	7408.9666666666699	539.93333333333305	1	NaN	NaN	NaN	NaN	18
11222	5761.5500000000002	546.96666666666704	1	NaN	NaN	NaN	NaN	18
112221	6397.4666666666699	605.81666666666695	1	NaN	NaN	NaN	NaN	18
1122211	6928.8999999999996	501.41666666666703	1	NaN	NaN	NaN	NaN	18
11222112	7473.7666666666701	514.85000000000002	1	NaN	NaN	NaN	NaN	18
112221122	7978.9333333333298	475.28333333333302	1	NaN	NaN	NaN	NaN	18
12	3810.88333333333	899.89999999999998	1	NaN	NaN	NaN	NaN	18
121	4590.6499999999996	749.73333333333301	1	NaN	NaN	NaN	NaN	18
1211	5274.7333333333299	654.08333333333303	1	NaN	NaN	NaN	NaN	18
12112	5791.6499999999996	486.96666666666698	1	NaN	NaN	NaN	NaN	18
121121	6333.3500000000004	511.63333333333298	1	NaN	NaN	NaN	NaN	18
1211211	6840.3833333333296	477	1	NaN	NaN	NaN	NaN	18
12112111	7380.3000000000002	509.91666666666703	1	NaN	NaN	NaN	NaN	18
121121111	8070.2166666666699	659.91666666666697	1	NaN	NaN	NaN	NaN	18
1212	5154.6833333333298	534.03333333333296	1	NaN	NaN	NaN	NaN	18
12121	5761.6499999999996	576.95000000000005	1	NaN	NaN	NaN	NaN	18
121211	6421.5666666666702	629.91666666666697	1	NaN	NaN	NaN	NaN	18
1212111	7228.9833333333299	777.41666666666697	1	NaN	NaN	NaN	NaN	18
12121111	8188.8666666666704	929.85000000000002	1	NaN	NaN	NaN	NaN	18
12122	5797.5333333333301	612.83333333333303	1	NaN	NaN	NaN	NaN	18
121221	6487.4833333333299	659.88333333333298	1	NaN	NaN	NaN	NaN	18
1212211	7473.5166666666701	929.85000000000002	1	NaN	NaN	NaN	NaN	18
12122111	8103.4166666666697	599.91666666666697	1	NaN	NaN	NaN	NaN	18
121221111	8643.3666666666704	509.933333333333	1	NaN	NaN	NaN	NaN	18
1212212	7353.5333333333301	809.86666666666702	1	NaN	NaN	NaN	NaN	18
122	4530.75	689.83333333333303	1	NaN	NaN	NaN	NaN	18
1222	5280.8166666666702	720.01666666666699	1	NaN	NaN	NaN	NaN	18
12221	5947.7166666666699	636.89999999999998	1	NaN	NaN	NaN	NaN	18
122211	6575.1666666666697	597.45000000000005	1	NaN	NaN	NaN	NaN	18
1222111	7175	569.83333333333303	1	NaN	NaN	NaN	NaN	18
12221111	7953.6999999999998	748.71666666666704	1	NaN	NaN	NaN	NaN	18
122211111	8613.3500000000004	629.64999999999998	1	NaN	NaN	NaN	NaN	18
1222111111	9273.2833333333292	629.78333333333296	1	NaN	NaN	NaN	NaN	18
12222	5917.6166666666704	606.79999999999995	1	NaN	NaN	NaN	NaN	18
122222	6575.0666666666702	627.45000000000005	1	NaN	NaN	NaN	NaN	18
1222221	7354.9833333333299	749.93333333333305	1	NaN	NaN	NaN	NaN	18
12222211	8043.6666666666697	658.70000000000005	1	NaN	NaN	NaN	NaN	18
122222111	8793.3333333333303	719.75	1	NaN	NaN	NaN	NaN	18
1	2018.3	NaN	1	NaN	NaN	NaN	NaN	19
11	2791.0833333333298	712.78333333333296	1	NaN	NaN	NaN	NaN	19
111	3571	749.91666666666697	1	NaN	NaN	NaN	NaN	19
1111	4350.8999999999996	749.85000000000002	1	NaN	NaN	NaN	NaN	19
11111	5370.8500000000004	989.98333333333301	1	NaN	NaN	NaN	NaN	19
11112	5340.75	959.88333333333298	1	NaN	NaN	NaN	NaN	19
1112	4464.5833333333303	863.53333333333296	1	NaN	NaN	NaN	NaN	19
11121	5364.4666666666699	869.85000000000002	1	NaN	NaN	NaN	NaN	19
11122	5340.75	846.13333333333298	1	NaN	NaN	NaN	NaN	19
112	3571	749.91666666666697	1	NaN	NaN	NaN	NaN	19
1121	4230.8833333333296	629.83333333333303	1	NaN	NaN	NaN	NaN	19
11211	4890.8333333333303	629.93333333333305	1	NaN	NaN	NaN	NaN	19
112111	5887.7166666666699	966.89999999999998	1	NaN	NaN	NaN	NaN	19
112112	5617.7833333333301	666.96666666666704	1	NaN	NaN	NaN	NaN	19
1121122	6427.6999999999998	779.93333333333305	1	NaN	NaN	NaN	NaN	19
11212	4860.8666666666704	599.96666666666704	1	NaN	NaN	NaN	NaN	19
112121	5495.5833333333303	604.75	1	NaN	NaN	NaN	NaN	19
1121211	6367.6833333333298	840.68333333333305	1	NaN	NaN	NaN	NaN	19
112122	5495.5833333333303	604.75	1	NaN	NaN	NaN	NaN	19
1121222	6337.6999999999998	810.70000000000005	1	NaN	NaN	NaN	NaN	19
1122	4230.8833333333296	629.83333333333303	1	NaN	NaN	NaN	NaN	19
11221	4890.8333333333303	629.93333333333305	1	NaN	NaN	NaN	NaN	19
112211	5737.7333333333299	816.91666666666697	1	NaN	NaN	NaN	NaN	19
1122111	6515.1666666666697	747.36666666666702	1	NaN	NaN	NaN	NaN	19
11222	4830.8333333333303	569.93333333333305	1	NaN	NaN	NaN	NaN	19
112222	5977.6499999999996	1116.7833333333299	1	NaN	NaN	NaN	NaN	19
1122222	6845.1666666666697	837.54999999999995	1	NaN	NaN	NaN	NaN	19
12	2641.2166666666699	592.91666666666697	1	NaN	NaN	NaN	NaN	19
121	3301.1500000000001	629.93333333333305	1	NaN	NaN	NaN	NaN	19
1211	3901.0666666666698	569.93333333333305	1	NaN	NaN	NaN	NaN	19
12111	4507.1000000000004	569.89999999999998	1	NaN	NaN	NaN	NaN	19
121111	5136.9833333333299	599.89999999999998	1	NaN	NaN	NaN	NaN	19
1211111	5953.8666666666704	786.86666666666702	1	NaN	NaN	NaN	NaN	19
12112	4530.9833333333299	599.93333333333305	1	NaN	NaN	NaN	NaN	19
121121	5190.7833333333301	629.83333333333303	1	NaN	NaN	NaN	NaN	19
121122	5130.8833333333296	569.93333333333305	1	NaN	NaN	NaN	NaN	19
1211222	5791.4333333333298	630.54999999999995	1	NaN	NaN	NaN	NaN	19
12112222	6331.3666666666704	509.933333333333	1	NaN	NaN	NaN	NaN	19
121122222	6957.4499999999998	596.08333333333303	1	NaN	NaN	NaN	NaN	19
1211222222	7677.3666666666704	689.91666666666697	1	NaN	NaN	NaN	NaN	19
12112222221	8187.3000000000002	479.933333333333	1	NaN	NaN	NaN	NaN	19
12112222222	8427.2666666666701	719.89999999999998	1	NaN	NaN	NaN	NaN	19
1212	3901.0666666666698	569.93333333333305	1	NaN	NaN	NaN	NaN	19
12121	4501	569.95000000000005	1	NaN	NaN	NaN	NaN	19
121211	5102.6499999999996	571.66666666666697	1	NaN	NaN	NaN	NaN	19
1212111	5767.8999999999996	635.25	1	NaN	NaN	NaN	NaN	19
12121111	6427.8000000000002	629.93333333333305	1	NaN	NaN	NaN	NaN	19
121211111	6935.2166666666699	449.89999999999998	1	NaN	NaN	NaN	NaN	19
1212111111	7625.1333333333296	659.91666666666697	1	NaN	NaN	NaN	NaN	19
121212	5167	636.01666666666699	1	NaN	NaN	NaN	NaN	19
1212122	5803.8833333333296	606.89999999999998	1	NaN	NaN	NaN	NaN	19
12121222	6461.3833333333296	627.56666666666695	1	NaN	NaN	NaN	NaN	19
121212222	7181.2833333333301	689.86666666666702	1	NaN	NaN	NaN	NaN	19
12122	4560.9499999999998	629.89999999999998	1	NaN	NaN	NaN	NaN	19
121221	5196.9833333333299	606.01666666666699	1	NaN	NaN	NaN	NaN	19
1212211	5833.9166666666697	606.89999999999998	1	NaN	NaN	NaN	NaN	19
12122111	6491.4166666666697	627.48333333333301	1	NaN	NaN	NaN	NaN	19
121221111	7205.2333333333299	683.81666666666695	1	NaN	NaN	NaN	NaN	19
1212211111	8105.1166666666704	869.93333333333305	1	NaN	NaN	NaN	NaN	19
121222	5196.9833333333299	606.01666666666699	1	NaN	NaN	NaN	NaN	19
1212222	5863.9333333333298	636.91666666666697	1	NaN	NaN	NaN	NaN	19
12122222	6461.4833333333299	567.56666666666695	1	NaN	NaN	NaN	NaN	19
122	3241.0999999999999	569.88333333333298	1	NaN	NaN	NaN	NaN	19
1221	3870.9666666666699	599.89999999999998	1	NaN	NaN	NaN	NaN	19
12211	4434.5666666666702	533.60000000000002	1	NaN	NaN	NaN	NaN	19
122111	5064.6000000000004	600.01666666666699	1	NaN	NaN	NaN	NaN	19
1221111	5731.5500000000002	636.96666666666704	1	NaN	NaN	NaN	NaN	19
12211111	6508.9666666666699	747.35000000000002	1	NaN	NaN	NaN	NaN	19
122111111	7198.9166666666697	659.95000000000005	1	NaN	NaN	NaN	NaN	19
1221111111	7738.8500000000004	509.98333333333301	1	NaN	NaN	NaN	NaN	19
12211111111	8248.7333333333299	479.933333333333	1	NaN	NaN	NaN	NaN	19
122111111112	8848.6666666666697	569.88333333333298	1	NaN	NaN	NaN	NaN	19
12212	4440.8666666666704	539.89999999999998	1	NaN	NaN	NaN	NaN	19
122122	5040.8500000000004	570	1	NaN	NaN	NaN	NaN	19
1221222	5731.4499999999998	660.61666666666702	1	NaN	NaN	NaN	NaN	19
12212222	6568.8500000000004	807.33333333333303	1	NaN	NaN	NaN	NaN	19
122122222	7438.7333333333299	839.88333333333298	1	NaN	NaN	NaN	NaN	19
1222	3870.9666666666699	599.89999999999998	1	NaN	NaN	NaN	NaN	19
12221	4470.9499999999998	540	1	NaN	NaN	NaN	NaN	19
122211	5034.4499999999998	533.45000000000005	1	NaN	NaN	NaN	NaN	19
1222111	5671.3666666666704	606.96666666666704	1	NaN	NaN	NaN	NaN	19
12221111	6307.8333333333303	606.48333333333301	1	NaN	NaN	NaN	NaN	19
122211111	6875.2166666666699	537.41666666666697	1	NaN	NaN	NaN	NaN	19
1222111111	7535.1333333333296	629.91666666666697	1	NaN	NaN	NaN	NaN	19
12221111111	7895.1000000000004	329.89999999999998	1	NaN	NaN	NaN	NaN	19
122212	5100.7833333333301	599.78333333333296	1	NaN	NaN	NaN	NaN	19
1222122	5827.7333333333299	696.95000000000005	1	NaN	NaN	NaN	NaN	19
12221222	6575.25	717.53333333333296	1	NaN	NaN	NaN	NaN	19
122212222	7295.1833333333298	689.93333333333305	1	NaN	NaN	NaN	NaN	19
12222	4470.8500000000004	569.88333333333298	1	NaN	NaN	NaN	NaN	19
122221	5100.7833333333301	599.88333333333298	1	NaN	NaN	NaN	NaN	19
1222211	5761.5166666666701	630.73333333333301	1	NaN	NaN	NaN	NaN	19
122222	5040.8500000000004	539.95000000000005	1	NaN	NaN	NaN	NaN	19
1222222	5827.7333333333299	756.89999999999998	1	NaN	NaN	NaN	NaN	19
1	1508.68333333333	NaN	1	NaN	NaN	NaN	NaN	20
11	2433	924.31666666666695	1	NaN	NaN	NaN	NaN	20
111	3182.9000000000001	719.89999999999998	1	NaN	NaN	NaN	NaN	20
1111	3842.8166666666698	629.91666666666697	1	NaN	NaN	NaN	NaN	20
11111	4532.7666666666701	659.93333333333305	1	NaN	NaN	NaN	NaN	20
111111	5196.8833333333296	634.16666666666697	1	NaN	NaN	NaN	NaN	20
111112	5192.6499999999996	629.93333333333305	1	NaN	NaN	NaN	NaN	20
1111122	6127.8666666666704	905.18333333333305	1	NaN	NaN	NaN	NaN	20
11111222	7295.0833333333303	1137.25	1	NaN	NaN	NaN	NaN	20
111112222	7895	569.93333333333305	1	NaN	NaN	NaN	NaN	20
1111122222	8344.9500000000007	419.91666666666703	1	NaN	NaN	NaN	NaN	20
11111222222	8854.7833333333292	479.85000000000002	1	NaN	NaN	NaN	NaN	20
11112	4532.7666666666701	659.93333333333305	1	NaN	NaN	NaN	NaN	20
111122	5132.6499999999996	569.93333333333305	1	NaN	NaN	NaN	NaN	20
1111222	5769.6499999999996	607	1	NaN	NaN	NaN	NaN	20
11112222	6485.3166666666702	685.68333333333305	1	NaN	NaN	NaN	NaN	20
111122222	7235.1833333333298	719.91666666666697	1	NaN	NaN	NaN	NaN	20
1111222222	7954.9833333333299	689.81666666666695	1	NaN	NaN	NaN	NaN	20
11112222222	8734.8833333333296	749.89999999999998	1	NaN	NaN	NaN	NaN	20
1112	3872.8333333333298	659.93333333333305	1	NaN	NaN	NaN	NaN	20
11121	4522.6999999999998	619.86666666666702	1	NaN	NaN	NaN	NaN	20
111211	5244.3833333333296	691.68333333333305	1	NaN	NaN	NaN	NaN	20
1112111	5911.3333333333303	636.96666666666704	1	NaN	NaN	NaN	NaN	20
11121111	6507.5166666666701	566.14999999999998	1	NaN	NaN	NaN	NaN	20
111211111	7108.7833333333301	571.26666666666699	1	NaN	NaN	NaN	NaN	20
1112111111	7828.6833333333298	689.89999999999998	1	NaN	NaN	NaN	NaN	20
11121111111	8548.6000000000004	689.89999999999998	1	NaN	NaN	NaN	NaN	20
111211111111	9262.9500000000007	684.35000000000002	1	NaN	NaN	NaN	NaN	20
111212	5214.4333333333298	661.73333333333301	1	NaN	NaN	NaN	NaN	20
1112122	6001.3999999999996	757.01666666666699	1	NaN	NaN	NaN	NaN	20
11121222	6958.8999999999996	927.48333333333301	1	NaN	NaN	NaN	NaN	20
111212222	7648.8166666666702	659.91666666666697	1	NaN	NaN	NaN	NaN	20
1112122222	8308.6333333333296	629.81666666666695	1	NaN	NaN	NaN	NaN	20
11121222222	8818.7333333333299	480.10000000000002	1	NaN	NaN	NaN	NaN	20
111212222222	9443.8500000000004	595.18333333333305	1	NaN	NaN	NaN	NaN	20
11122	4652.7166666666699	749.88333333333298	1	NaN	NaN	NaN	NaN	20
111222	5282.6166666666704	599.88333333333298	1	NaN	NaN	NaN	NaN	20
1112222	5919.5833333333303	606.96666666666704	1	NaN	NaN	NaN	NaN	20
11122222	6515.2666666666701	565.63333333333298	1	NaN	NaN	NaN	NaN	20
111222222	7145.1833333333298	599.91666666666697	1	NaN	NaN	NaN	NaN	20
1112222222	7715.0166666666701	539.83333333333303	1	NaN	NaN	NaN	NaN	20
11122222222	8344.9500000000007	599.88333333333298	1	NaN	NaN	NaN	NaN	20
112	3183	720	1	NaN	NaN	NaN	NaN	20
1121	3872.9333333333302	659.93333333333305	1	NaN	NaN	NaN	NaN	20
11211	4592.8166666666702	689.88333333333298	1	NaN	NaN	NaN	NaN	20
112111	5312.6166666666704	689.81666666666695	1	NaN	NaN	NaN	NaN	20
1121111	6009.5666666666702	666.95000000000005	1	NaN	NaN	NaN	NaN	20
11211111	6726.5833333333303	687.01666666666699	1	NaN	NaN	NaN	NaN	20
112111112	7506.4833333333299	749.89999999999998	1	NaN	NaN	NaN	NaN	20
1121111122	8376.3833333333296	839.89999999999998	1	NaN	NaN	NaN	NaN	20
11212	4622.6999999999998	719.76666666666699	1	NaN	NaN	NaN	NaN	20
112122	5362.6166666666704	709.89999999999998	1	NaN	NaN	NaN	NaN	20
1121222	5969.5500000000002	576.89999999999998	1	NaN	NaN	NaN	NaN	20
11212222	6567.3999999999996	567.83333333333303	1	NaN	NaN	NaN	NaN	20
1122	3902.9333333333302	689.93333333333305	1	NaN	NaN	NaN	NaN	20
11221	4592.8166666666702	659.86666666666702	1	NaN	NaN	NaN	NaN	20
112211	5282.7166666666699	659.91666666666697	1	NaN	NaN	NaN	NaN	20
1122111	6039.6666666666697	726.95000000000005	1	NaN	NaN	NaN	NaN	20
11221111	6717.4833333333299	647.83333333333303	1	NaN	NaN	NaN	NaN	20
11222	4672.6333333333296	739.68333333333305	1	NaN	NaN	NaN	NaN	20
112222	5342.7166666666699	640.13333333333298	1	NaN	NaN	NaN	NaN	20
1122222	6089.4333333333298	716.71666666666704	1	NaN	NaN	NaN	NaN	20
11222222	6777.3833333333296	657.89999999999998	1	NaN	NaN	NaN	NaN	20
112222221	7407.3000000000002	599.93333333333305	1	NaN	NaN	NaN	NaN	20
1122222212	7947.3333333333303	510.05000000000001	1	NaN	NaN	NaN	NaN	20
11222222122	8967.2166666666708	989.88333333333298	1	NaN	NaN	NaN	NaN	20
12	2378.6833333333302	840	1	NaN	NaN	NaN	NaN	20
121	3093.0833333333298	659.98333333333301	1	NaN	NaN	NaN	NaN	20
1211	3752.9499999999998	629.93333333333305	1	NaN	NaN	NaN	NaN	20
12111	4532.7666666666701	749.78333333333296	1	NaN	NaN	NaN	NaN	20
121111	5192.6499999999996	629.93333333333305	1	NaN	NaN	NaN	NaN	20
1211111	5803.7833333333301	581.10000000000002	1	NaN	NaN	NaN	NaN	20
12111111	6491.3166666666702	657.60000000000002	1	NaN	NaN	NaN	NaN	20
121111111	7086.5666666666702	565.25	1	NaN	NaN	NaN	NaN	20
1211111111	7565.1999999999998	448.66666666666703	1	NaN	NaN	NaN	NaN	20
12112	4472.8166666666702	689.83333333333303	1	NaN	NaN	NaN	NaN	20
1212	3842.9333333333302	719.91666666666697	1	NaN	NaN	NaN	NaN	20
12121	4562.8333333333303	689.89999999999998	1	NaN	NaN	NaN	NaN	20
121211	5362.6166666666704	769.79999999999995	1	NaN	NaN	NaN	NaN	20
1212111	6059.5333333333301	666.88333333333298	1	NaN	NaN	NaN	NaN	20
12121111	6725.2333333333299	635.70000000000005	1	NaN	NaN	NaN	NaN	20
121211111	7565.1999999999998	809.96666666666704	1	NaN	NaN	NaN	NaN	20
1212111111	8188.6499999999996	601.26666666666699	1	NaN	NaN	NaN	NaN	20
12121111111	8944.7666666666701	726.11666666666702	1	NaN	NaN	NaN	NaN	20
12122	4532.7666666666701	659.83333333333303	1	NaN	NaN	NaN	NaN	20
121222	5192.6499999999996	629.93333333333305	1	NaN	NaN	NaN	NaN	20
1212222	5857.8166666666702	635.13333333333298	1	NaN	NaN	NaN	NaN	20
12122222	6665.1833333333298	777.35000000000002	1	NaN	NaN	NaN	NaN	20
121222222	7354.9499999999998	659.81666666666695	1	NaN	NaN	NaN	NaN	20
1212222222	7888.8000000000002	503.80000000000001	1	NaN	NaN	NaN	NaN	20
12122222222	8398.8333333333303	480	1	NaN	NaN	NaN	NaN	20
122	3093.0833333333298	684.51666666666699	1	NaN	NaN	NaN	NaN	20
1221	3842.8166666666698	719.79999999999995	1	NaN	NaN	NaN	NaN	20
1222	3842.9333333333302	719.91666666666697	1	NaN	NaN	NaN	NaN	20
12221	4652.8166666666702	779.88333333333298	1	NaN	NaN	NaN	NaN	20
12222	4622.8000000000002	779.86666666666702	1	NaN	NaN	NaN	NaN	20
122222	5282.6166666666704	629.79999999999995	1	NaN	NaN	NaN	NaN	20
1222222	6009.5666666666702	696.95000000000005	1	NaN	NaN	NaN	NaN	20
1	2493	NaN	1	NaN	NaN	NaN	NaN	21
11	3542.86666666667	1019.86666666667	1	NaN	NaN	NaN	NaN	21
111	4352.75	779.88333333333298	1	NaN	NaN	NaN	NaN	21
1111	5042.6666666666697	659.86666666666702	1	NaN	NaN	NaN	NaN	21
11112	5919.6000000000004	846.93333333333305	1	NaN	NaN	NaN	NaN	21
111122	6726.6333333333296	777.04999999999995	1	NaN	NaN	NaN	NaN	21
1111222	7511.1499999999996	754.56666666666695	1	NaN	NaN	NaN	NaN	21
11112222	8201.1166666666704	659.96666666666704	1	NaN	NaN	NaN	NaN	21
111122221	8861	629.93333333333305	1	NaN	NaN	NaN	NaN	21
1111222211	9665.3666666666704	774.33333333333303	1	NaN	NaN	NaN	NaN	21
1112	5042.6666666666697	659.86666666666702	1	NaN	NaN	NaN	NaN	21
11121	5799.6000000000004	726.93333333333305	1	NaN	NaN	NaN	NaN	21
111211	6489.5166666666701	659.86666666666702	1	NaN	NaN	NaN	NaN	21
1112112	7176.5333333333301	629.88333333333298	1	NaN	NaN	NaN	NaN	21
11121121	7836.4499999999998	629.91666666666697	1	NaN	NaN	NaN	NaN	21
111211211	8286.3999999999996	419.933333333333	1	NaN	NaN	NaN	NaN	21
111211212	8346.4333333333307	479.96666666666698	1	NaN	NaN	NaN	NaN	21
1112112122	8826.3333333333303	449.933333333333	1	NaN	NaN	NaN	NaN	21
112	4412.7833333333301	839.91666666666697	1	NaN	NaN	NaN	NaN	21
1121	5192.6499999999996	749.91666666666697	1	NaN	NaN	NaN	NaN	21
11212	6009.6333333333296	786.98333333333301	1	NaN	NaN	NaN	NaN	21
112121	6726.6333333333296	687	1	NaN	NaN	NaN	NaN	21
1121211	7386.5	629.91666666666697	1	NaN	NaN	NaN	NaN	21
11212111	8076.4333333333298	659.93333333333305	1	NaN	NaN	NaN	NaN	21
112121111	8736.3500000000004	629.93333333333305	1	NaN	NaN	NaN	NaN	21
1122	5222.6499999999996	779.91666666666697	1	NaN	NaN	NaN	NaN	21
11221	6253.8166666666702	1001.16666666667	1	NaN	NaN	NaN	NaN	21
11222	5919.6000000000004	666.95000000000005	1	NaN	NaN	NaN	NaN	21
112221	6606.6166666666704	657.03333333333296	1	NaN	NaN	NaN	NaN	21
1122211	7296.5166666666701	659.91666666666697	1	NaN	NaN	NaN	NaN	21
11222111	8046.4499999999998	719.91666666666697	1	NaN	NaN	NaN	NaN	21
112221111	8736.3500000000004	659.91666666666697	1	NaN	NaN	NaN	NaN	21
12	3542.86666666667	1019.86666666667	1	NaN	NaN	NaN	NaN	21
121	4292.75	719.88333333333298	1	NaN	NaN	NaN	NaN	21
1211	4922.7166666666699	599.95000000000005	1	NaN	NaN	NaN	NaN	21
12111	5649.6833333333298	696.96666666666704	1	NaN	NaN	NaN	NaN	21
121111	6369.5833333333303	689.89999999999998	1	NaN	NaN	NaN	NaN	21
1211111	7026.5500000000002	626.96666666666704	1	NaN	NaN	NaN	NaN	21
12111111	7596.5833333333303	540.03333333333296	1	NaN	NaN	NaN	NaN	21
121111112	8376.5	749.86666666666702	1	NaN	NaN	NaN	NaN	21
1211111121	9421.1000000000004	1014.58333333333	1	NaN	NaN	NaN	NaN	21
1212	5012.6499999999996	689.88333333333298	1	NaN	NaN	NaN	NaN	21
12121	5799.6000000000004	756.93333333333305	1	NaN	NaN	NaN	NaN	21
121212	6489.5166666666701	659.86666666666702	1	NaN	NaN	NaN	NaN	21
1212122	7176.5333333333301	629.88333333333298	1	NaN	NaN	NaN	NaN	21
12121221	7866.4666666666699	659.93333333333305	1	NaN	NaN	NaN	NaN	21
121212211	8495.0333333333292	598.60000000000002	1	NaN	NaN	NaN	NaN	21
122	4382.8000000000002	809.93333333333305	1	NaN	NaN	NaN	NaN	21
1221	5072.6666666666697	659.88333333333298	1	NaN	NaN	NaN	NaN	21
12211	5769.6166666666704	666.91666666666697	1	NaN	NaN	NaN	NaN	21
122111	6576.6166666666704	777.01666666666699	1	NaN	NaN	NaN	NaN	21
1221111	7206.5333333333301	599.91666666666697	1	NaN	NaN	NaN	NaN	21
12211111	7835.1166666666704	598.60000000000002	1	NaN	NaN	NaN	NaN	21
122111111	8345.1000000000004	480	1	NaN	NaN	NaN	NaN	21
1222	5042.6666666666697	629.88333333333298	1	NaN	NaN	NaN	NaN	21
12221	5799.6000000000004	726.93333333333305	1	NaN	NaN	NaN	NaN	21
122211	6429.5333333333301	599.88333333333298	1	NaN	NaN	NaN	NaN	21
1222111	7085.25	625.73333333333301	1	NaN	NaN	NaN	NaN	21
12221111	7655.1333333333296	539.93333333333305	1	NaN	NaN	NaN	NaN	21
122211111	8165.1166666666704	479.98333333333301	1	NaN	NaN	NaN	NaN	21
1222111112	8697.2999999999993	502.23333333333301	1	NaN	NaN	NaN	NaN	21
1	1988.5333333333299	NaN	1	NaN	NaN	NaN	NaN	22
11	2882.9499999999998	864.43333333333305	1	NaN	NaN	NaN	NaN	22
111	3751.0833333333298	838.11666666666702	1	NaN	NaN	NaN	NaN	22
1111	4890.8333333333303	1109.75	1	NaN	NaN	NaN	NaN	22
11112	5677.8833333333296	757.01666666666699	1	NaN	NaN	NaN	NaN	22
111122	6337.6833333333298	629.81666666666695	1	NaN	NaN	NaN	NaN	22
1111222	6995.1166666666704	627.38333333333298	1	NaN	NaN	NaN	NaN	22
11112222	7595.0333333333301	569.93333333333305	1	NaN	NaN	NaN	NaN	22
111122221	8194.9666666666708	569.86666666666702	1	NaN	NaN	NaN	NaN	22
1112	4860.8333333333303	1079.75	1	NaN	NaN	NaN	NaN	22
11121	6337.5833333333303	1446.75	1	NaN	NaN	NaN	NaN	22
111212	7143.75	776.11666666666702	1	NaN	NaN	NaN	NaN	22
1112121	8008.8999999999996	835.21666666666704	1	NaN	NaN	NaN	NaN	22
11121211	8793.4666666666708	754.58333333333303	1	NaN	NaN	NaN	NaN	22
11122	6397.6000000000004	1506.7666666666701	1	NaN	NaN	NaN	NaN	22
112	3782.9333333333302	869.96666666666704	1	NaN	NaN	NaN	NaN	22
1121	4502.9333333333298	689.98333333333301	1	NaN	NaN	NaN	NaN	22
11212	5162.75	629.83333333333303	1	NaN	NaN	NaN	NaN	22
112121	5769.7166666666699	576.96666666666704	1	NaN	NaN	NaN	NaN	22
1121211	6399.5833333333303	599.88333333333298	1	NaN	NaN	NaN	NaN	22
11212111	7086.6000000000004	657.06666666666695	1	NaN	NaN	NaN	NaN	22
112121112	7986.4833333333299	869.93333333333305	1	NaN	NaN	NaN	NaN	22
1122	4462.6333333333296	649.68333333333305	1	NaN	NaN	NaN	NaN	22
11221	5122.5500000000002	629.93333333333305	1	NaN	NaN	NaN	NaN	22
112211	5699.6000000000004	547.06666666666695	1	NaN	NaN	NaN	NaN	22
1122111	6359.5500000000002	629.95000000000005	1	NaN	NaN	NaN	NaN	22
11221111	7047.4499999999998	657.95000000000005	1	NaN	NaN	NaN	NaN	22
11222	5162.6499999999996	670.03333333333296	1	NaN	NaN	NaN	NaN	22
112222	5859.6333333333296	666.98333333333301	1	NaN	NaN	NaN	NaN	22
1122222	6537.3666666666704	647.78333333333296	1	NaN	NaN	NaN	NaN	22
11222222	7236.5166666666701	669.21666666666704	1	NaN	NaN	NaN	NaN	22
112222222	7887.25	620.66666666666697	1	NaN	NaN	NaN	NaN	22
1122222222	8547.1666666666697	629.93333333333305	1	NaN	NaN	NaN	NaN	22
12	2881.1833333333302	862.66666666666697	1	NaN	NaN	NaN	NaN	22
121	3577.1999999999998	666.01666666666699	1	NaN	NaN	NaN	NaN	22
1211	4237.1499999999996	629.93333333333305	1	NaN	NaN	NaN	NaN	22
12112	5077.0500000000002	809.96666666666704	1	NaN	NaN	NaN	NaN	22
121121	5983.9166666666697	876.86666666666702	1	NaN	NaN	NaN	NaN	22
1211211	6731.5	717.53333333333296	1	NaN	NaN	NaN	NaN	22
12112111	7301.4333333333298	539.93333333333305	1	NaN	NaN	NaN	NaN	22
121121112	7841.3666666666704	509.98333333333301	1	NaN	NaN	NaN	NaN	22
1211211122	8351.2999999999993	479.98333333333301	1	NaN	NaN	NaN	NaN	22
1212	4237.1499999999996	629.93333333333305	1	NaN	NaN	NaN	NaN	22
12121	4867	599.91666666666697	1	NaN	NaN	NaN	NaN	22
121211	5561.2166666666699	664.20000000000005	1	NaN	NaN	NaN	NaN	22
1212111	6217.7333333333299	599.25	1	NaN	NaN	NaN	NaN	22
12121111	6851.4499999999998	603.76666666666699	1	NaN	NaN	NaN	NaN	22
121211111	7415.0500000000002	533.60000000000002	1	NaN	NaN	NaN	NaN	22
1212111111	7805.0666666666702	359.96666666666698	1	NaN	NaN	NaN	NaN	22
12122	4957.1666666666697	690.08333333333303	1	NaN	NaN	NaN	NaN	22
121222	5592.6833333333298	605.56666666666695	1	NaN	NaN	NaN	NaN	22
1212221	6194.0500000000002	569.98333333333301	1	NaN	NaN	NaN	NaN	22
12122211	6791.4499999999998	567.39999999999998	1	NaN	NaN	NaN	NaN	22
121222111	7361.3833333333296	539.93333333333305	1	NaN	NaN	NaN	NaN	22
1212221112	7901.3166666666702	509.933333333333	1	NaN	NaN	NaN	NaN	22
122	3601.11666666667	689.93333333333305	1	NaN	NaN	NaN	NaN	22
1221	4327.0833333333303	695.98333333333301	1	NaN	NaN	NaN	NaN	22
12211	5017.0166666666701	659.89999999999998	1	NaN	NaN	NaN	NaN	22
122111	5623.9666666666699	576.98333333333301	1	NaN	NaN	NaN	NaN	22
1221111	6404.0166666666701	750.01666666666699	1	NaN	NaN	NaN	NaN	22
12211111	7061.4166666666697	627.46666666666704	1	NaN	NaN	NaN	NaN	22
122111111	7661.3833333333296	569.91666666666697	1	NaN	NaN	NaN	NaN	22
12212	4957.0666666666702	599.95000000000005	1	NaN	NaN	NaN	NaN	22
122121	5624.0666666666702	637.04999999999995	1	NaN	NaN	NaN	NaN	22
122122	5555.5833333333303	568.56666666666695	1	NaN	NaN	NaN	NaN	22
1221221	6187.7666666666701	600.76666666666699	1	NaN	NaN	NaN	NaN	22
12212211	6791.3500000000004	573.61666666666702	1	NaN	NaN	NaN	NaN	22
122122111	7391.3833333333296	570.03333333333296	1	NaN	NaN	NaN	NaN	22
1221221111	8105.0666666666702	683.68333333333305	1	NaN	NaN	NaN	NaN	22
12212211111	8884.9166666666697	749.85000000000002	1	NaN	NaN	NaN	NaN	22
1222	4290.9833333333299	659.88333333333298	1	NaN	NaN	NaN	NaN	22
12221	4950.9333333333298	629.93333333333305	1	NaN	NaN	NaN	NaN	22
122211	5618.4833333333299	637.56666666666695	1	NaN	NaN	NaN	NaN	22
1222111	6217.8333333333303	569.68333333333305	1	NaN	NaN	NaN	NaN	22
12221111	6815.2333333333299	567.45000000000005	1	NaN	NaN	NaN	NaN	22
122211112	7385.1666666666697	539.93333333333305	1	NaN	NaN	NaN	NaN	22
1222111121	7955	539.83333333333303	1	NaN	NaN	NaN	NaN	22
12221111211	8525.0666666666693	540.03333333333296	1	NaN	NaN	NaN	NaN	22
12222	4884.4166666666697	563.41666666666697	1	NaN	NaN	NaN	NaN	22
122221	5484.3500000000004	569.88333333333298	1	NaN	NaN	NaN	NaN	22
1222211	6211.2833333333301	695.5	1	NaN	NaN	NaN	NaN	22
12222111	6808.8333333333303	567.54999999999995	1	NaN	NaN	NaN	NaN	22
12222112	6808.8333333333303	567.54999999999995	1	NaN	NaN	NaN	NaN	22
122221121	7378.75	541.26666666666699	1	NaN	NaN	NaN	NaN	22
1222211212	7857.3500000000004	448.60000000000002	1	NaN	NaN	NaN	NaN	22
12222112121	8404.9500000000007	517.60000000000002	1	NaN	NaN	NaN	NaN	22
122221121211	8878.6166666666704	443.683333333333	1	NaN	NaN	NaN	NaN	22
1	2198.5999999999999	NaN	1	NaN	NaN	NaN	NaN	23
11	3272.9000000000001	1044.4000000000001	1	NaN	NaN	NaN	NaN	23
111	4262.8666666666704	959.91666666666697	1	NaN	NaN	NaN	NaN	23
1111	5102.6999999999998	809.85000000000002	1	NaN	NaN	NaN	NaN	23
11111	5859.6333333333296	726.93333333333305	1	NaN	NaN	NaN	NaN	23
111111	6511.25	621.66666666666697	1	NaN	NaN	NaN	NaN	23
1112	5162.6499999999996	869.79999999999995	1	NaN	NaN	NaN	NaN	23
11122	5949.5833333333303	756.93333333333305	1	NaN	NaN	NaN	NaN	23
111222	6575.2666666666701	595.68333333333305	1	NaN	NaN	NaN	NaN	23
112	4357.1166666666704	1054.1666666666699	1	NaN	NaN	NaN	NaN	23
1121	5046.9833333333299	659.86666666666702	1	NaN	NaN	NaN	NaN	23
11212	5623.9666666666699	546.91666666666697	1	NaN	NaN	NaN	NaN	23
112121	6223.9499999999998	569.95000000000005	1	NaN	NaN	NaN	NaN	23
1121211	6761.5	507.58333333333297	1	NaN	NaN	NaN	NaN	23
11212111	7331.3833333333296	539.93333333333305	1	NaN	NaN	NaN	NaN	23
112122	6194.0500000000002	540.04999999999995	1	NaN	NaN	NaN	NaN	23
1122	4982.6666666666697	595.54999999999995	1	NaN	NaN	NaN	NaN	23
11222	5529.6833333333298	517.03333333333296	1	NaN	NaN	NaN	NaN	23
112222	6313.9166666666697	752.79999999999995	1	NaN	NaN	NaN	NaN	23
1122222	6911.2833333333301	567.38333333333298	1	NaN	NaN	NaN	NaN	23
12	3212.9000000000001	984.39999999999998	1	NaN	NaN	NaN	NaN	23
121	4201.0666666666702	958.16666666666697	1	NaN	NaN	NaN	NaN	23
1211	4950.8333333333303	719.79999999999995	1	NaN	NaN	NaN	NaN	23
12112	5618.3833333333296	637.56666666666695	1	NaN	NaN	NaN	NaN	23
121122	6301.4833333333299	653.43333333333305	1	NaN	NaN	NaN	NaN	23
1211222	6875.0333333333301	543.54999999999995	1	NaN	NaN	NaN	NaN	23
12112221	7414.9499999999998	509.88333333333298	1	NaN	NaN	NaN	NaN	23
1212	4890.9333333333298	659.89999999999998	1	NaN	NaN	NaN	NaN	23
12122	5707.8666666666704	786.89999999999998	1	NaN	NaN	NaN	NaN	23
121222	6367.8333333333303	629.96666666666704	1	NaN	NaN	NaN	NaN	23
1212222	6995.2166666666699	597.41666666666697	1	NaN	NaN	NaN	NaN	23
122	4172.8999999999996	930	1	NaN	NaN	NaN	NaN	23
1221	4952.7166666666699	749.79999999999995	1	NaN	NaN	NaN	NaN	23
12212	5699.6000000000004	716.93333333333305	1	NaN	NaN	NaN	NaN	23
122122	6389.5	659.89999999999998	1	NaN	NaN	NaN	NaN	23
1221222	7077.3999999999996	656.13333333333298	1	NaN	NaN	NaN	NaN	23
1	1388.7	NaN	1	NaN	NaN	NaN	NaN	24
11	2733.0666666666698	1314.3499999999999	1	NaN	NaN	NaN	NaN	24
111	3572.9666666666699	809.85000000000002	1	NaN	NaN	NaN	NaN	24
1112	4382.8999999999996	779.91666666666697	1	NaN	NaN	NaN	NaN	24
11122	5282.7833333333301	869.89999999999998	1	NaN	NaN	NaN	NaN	24
111222	6606.7166666666699	1293.95	1	NaN	NaN	NaN	NaN	24
1112222	7416.6000000000004	779.89999999999998	1	NaN	NaN	NaN	NaN	24
11122222	8136.5333333333301	689.88333333333298	1	NaN	NaN	NaN	NaN	24
111222222	9276.3833333333296	1109.81666666667	1	NaN	NaN	NaN	NaN	24
112	3602.9833333333299	839.86666666666702	1	NaN	NaN	NaN	NaN	24
1122	4322.8666666666704	689.89999999999998	1	NaN	NaN	NaN	NaN	24
11222	5162.75	809.89999999999998	1	NaN	NaN	NaN	NaN	24
112222	5829.75	637	1	NaN	NaN	NaN	NaN	24
1122222	6489.6166666666704	629.86666666666702	1	NaN	NaN	NaN	NaN	24
11222222	7206.6333333333296	659.88333333333298	1	NaN	NaN	NaN	NaN	24
112222222	8796.4500000000007	1559.81666666667	1	NaN	NaN	NaN	NaN	24
12	2673.0999999999999	1254.38333333333	1	NaN	NaN	NaN	NaN	24
121	3513.0333333333301	809.95000000000005	1	NaN	NaN	NaN	NaN	24
1212	4352.8500000000004	809.88333333333298	1	NaN	NaN	NaN	NaN	24
12122	5588.3333333333303	1205.43333333333	1	NaN	NaN	NaN	NaN	24
121222	6576.7166666666699	957	1	NaN	NaN	NaN	NaN	24
1212221	8046.5500000000002	1439.8333333333301	1	NaN	NaN	NaN	NaN	24
122	3513.0333333333301	809.95000000000005	1	NaN	NaN	NaN	NaN	24
1221	4442.8333333333303	899.86666666666702	1	NaN	NaN	NaN	NaN	24
12212	5312.7666666666701	839.95000000000005	1	NaN	NaN	NaN	NaN	24
122121	6129.6499999999996	786.93333333333305	1	NaN	NaN	NaN	NaN	24
1221211	6966.6833333333298	807.01666666666699	1	NaN	NaN	NaN	NaN	24
12212111	7956.5333333333301	959.88333333333298	1	NaN	NaN	NaN	NaN	24
122121111	8706.5	719.89999999999998	1	NaN	NaN	NaN	NaN	24
1	1448.9166666666699	NaN	1	NaN	NaN	NaN	NaN	25
11	2692.8333333333298	1213.93333333333	1	NaN	NaN	NaN	NaN	25
111	3652.7833333333301	929.93333333333305	1	NaN	NaN	NaN	NaN	25
1111	4522.6166666666704	839.88333333333298	1	NaN	NaN	NaN	NaN	25
11111	5282.7833333333301	730.11666666666702	1	NaN	NaN	NaN	NaN	25
111112	5939.5666666666702	626.79999999999995	1	NaN	NaN	NaN	NaN	25
1111122	6479.5	509.933333333333	1	NaN	NaN	NaN	NaN	25
11111222	7116.5500000000002	607.03333333333296	1	NaN	NaN	NaN	NaN	25
111112222	7686.4833333333299	539.91666666666697	1	NaN	NaN	NaN	NaN	25
1111122222	8195.0666666666693	478.60000000000002	1	NaN	NaN	NaN	NaN	25
11112	5332.5	779.83333333333303	1	NaN	NaN	NaN	NaN	25
1112	4472.8166666666702	790.08333333333303	1	NaN	NaN	NaN	NaN	25
11122	5132.8000000000002	629.96666666666704	1	NaN	NaN	NaN	NaN	25
111222	5769.7166666666699	606.96666666666704	1	NaN	NaN	NaN	NaN	25
1112222	6339.6333333333296	539.93333333333305	1	NaN	NaN	NaN	NaN	25
11122222	6957.2666666666701	587.58333333333303	1	NaN	NaN	NaN	NaN	25
111222222	7527.1833333333298	539.91666666666697	1	NaN	NaN	NaN	NaN	25
1112222222	8217.1000000000004	659.91666666666697	1	NaN	NaN	NaN	NaN	25
112	3862.8333333333298	1139.9833333333299	1	NaN	NaN	NaN	NaN	25
1121	4612.6000000000004	719.79999999999995	1	NaN	NaN	NaN	NaN	25
11211	5312.7666666666701	670.16666666666697	1	NaN	NaN	NaN	NaN	25
112112	6009.7333333333299	667.01666666666699	1	NaN	NaN	NaN	NaN	25
1121121	6636.6000000000004	596.86666666666702	1	NaN	NaN	NaN	NaN	25
1121122	6546.75	507.01666666666699	1	NaN	NaN	NaN	NaN	25
11211222	7257.2666666666701	680.54999999999995	1	NaN	NaN	NaN	NaN	25
1122	4620.9499999999998	728.14999999999998	1	NaN	NaN	NaN	NaN	25
11221	5372.6166666666704	721.64999999999998	1	NaN	NaN	NaN	NaN	25
112212	6099.5666666666702	696.95000000000005	1	NaN	NaN	NaN	NaN	25
1122122	6696.6833333333298	567.13333333333298	1	NaN	NaN	NaN	NaN	25
11221222	7331.1833333333298	604.45000000000005	1	NaN	NaN	NaN	NaN	25
11222	5362.6000000000004	711.63333333333298	1	NaN	NaN	NaN	NaN	25
112221	6119.4333333333298	726.81666666666695	1	NaN	NaN	NaN	NaN	25
12	2703.0833333333298	1224.18333333333	1	NaN	NaN	NaN	NaN	25
121	3952.6833333333302	1219.61666666667	1	NaN	NaN	NaN	NaN	25
1211	4884.4166666666697	901.73333333333301	1	NaN	NaN	NaN	NaN	25
12111	5492.7833333333301	578.31666666666695	1	NaN	NaN	NaN	NaN	25
121111	6097.6333333333296	573.46666666666704	1	NaN	NaN	NaN	NaN	25
1211111	6695.1499999999996	567.54999999999995	1	NaN	NaN	NaN	NaN	25
12111112	7301.4333333333298	576.25	1	NaN	NaN	NaN	NaN	25
121111121	7811.2666666666701	479.88333333333298	1	NaN	NaN	NaN	NaN	25
12112	5515.7833333333301	601.31666666666695	1	NaN	NaN	NaN	NaN	25
121121	6091.3166666666702	544.14999999999998	1	NaN	NaN	NaN	NaN	25
1212	4822.6666666666697	839.98333333333301	1	NaN	NaN	NaN	NaN	25
12121	5513.9166666666697	661.25	1	NaN	NaN	NaN	NaN	25
121212	6179.4833333333299	634.16666666666697	1	NaN	NaN	NaN	NaN	25
1212121	6777.2833333333301	567.83333333333303	1	NaN	NaN	NaN	NaN	25
12121212	7506.5	699.21666666666704	1	NaN	NaN	NaN	NaN	25
121212122	8076.4333333333298	539.95000000000005	1	NaN	NaN	NaN	NaN	25
1212121222	8616.3666666666704	509.94999999999999	1	NaN	NaN	NaN	NaN	25
122	3872.9833333333299	1139.9166666666699	1	NaN	NaN	NaN	NaN	25
1221	4972.5500000000002	1069.61666666667	1	NaN	NaN	NaN	NaN	25
12211	5849.5833333333303	847.03333333333296	1	NaN	NaN	NaN	NaN	25
122111	6509.5166666666701	629.93333333333305	1	NaN	NaN	NaN	NaN	25
1221112	7086.6000000000004	549.13333333333298	1	NaN	NaN	NaN	NaN	25
12211121	7707.2666666666701	590.71666666666704	1	NaN	NaN	NaN	NaN	25
122111211	8277.2000000000007	539.93333333333305	1	NaN	NaN	NaN	NaN	25
1222	4952.7166666666699	1049.7833333333299	1	NaN	NaN	NaN	NaN	25
12221	5769.6166666666704	786.95000000000005	1	NaN	NaN	NaN	NaN	25
122211	6397.8000000000002	598.20000000000005	1	NaN	NaN	NaN	NaN	25
1222111	6995.2166666666699	567.43333333333305	1	NaN	NaN	NaN	NaN	25
12221111	7618.7833333333301	593.56666666666695	1	NaN	NaN	NaN	NaN	25
122211112	8278.6499999999996	629.91666666666697	1	NaN	NaN	NaN	NaN	25
1222111122	8728.5833333333303	419.94999999999999	1	NaN	NaN	NaN	NaN	25
1	1603.43333333333	NaN	1	NaN	NaN	NaN	NaN	26
11	2493.1999999999998	859.76666666666699	1	NaN	NaN	NaN	NaN	26
111	3273.0999999999999	749.88333333333298	1	NaN	NaN	NaN	NaN	26
1111	4083.0166666666701	779.85000000000002	1	NaN	NaN	NaN	NaN	26
11111	4802.7833333333301	689.78333333333296	1	NaN	NaN	NaN	NaN	26
111111	5556.9499999999998	724.16666666666697	1	NaN	NaN	NaN	NaN	26
1111111	6279.5500000000002	691.21666666666704	1	NaN	NaN	NaN	NaN	26
11111111	6927.2666666666701	617.71666666666704	1	NaN	NaN	NaN	NaN	26
111111111	7497.2833333333301	540.01666666666699	1	NaN	NaN	NaN	NaN	26
111111112	7506.6000000000004	549.33333333333303	1	NaN	NaN	NaN	NaN	26
1111111122	8136.4166666666697	599.83333333333303	1	NaN	NaN	NaN	NaN	26
11111112	6966.5666666666702	657.01666666666699	1	NaN	NaN	NaN	NaN	26
111111121	7596.4833333333299	599.93333333333305	1	NaN	NaN	NaN	NaN	26
1111111211	8136.5333333333301	509.89999999999998	1	NaN	NaN	NaN	NaN	26
111111122	7617.3500000000004	620.79999999999995	1	NaN	NaN	NaN	NaN	26
1111111222	8157.2833333333301	510	1	NaN	NaN	NaN	NaN	26
1111112	6299.4166666666697	711.08333333333303	1	NaN	NaN	NaN	NaN	26
11111122	6987.3666666666704	657.95000000000005	1	NaN	NaN	NaN	NaN	26
111111222	7707.3666666666704	690.01666666666699	1	NaN	NaN	NaN	NaN	26
111112	5649.7833333333301	817	1	NaN	NaN	NaN	NaN	26
1111121	6279.6499999999996	599.86666666666702	1	NaN	NaN	NaN	NaN	26
11111211	6936.6833333333298	627.03333333333296	1	NaN	NaN	NaN	NaN	26
11111212	6936.5666666666702	626.91666666666697	1	NaN	NaN	NaN	NaN	26
111112121	7626.5333333333301	659.96666666666704	1	NaN	NaN	NaN	NaN	26
1111121211	8231.0666666666693	574.58333333333303	1	NaN	NaN	NaN	NaN	26
111112122	7626.5333333333301	659.96666666666704	1	NaN	NaN	NaN	NaN	26
1111121221	8256.3999999999996	599.91666666666697	1	NaN	NaN	NaN	NaN	26
1111122	6329.5333333333301	649.75	1	NaN	NaN	NaN	NaN	26
11111221	6987.4666666666699	627.91666666666697	1	NaN	NaN	NaN	NaN	26
111112211	7588.7333333333299	571.28333333333296	1	NaN	NaN	NaN	NaN	26
1111122112	8158.7166666666699	539.93333333333305	1	NaN	NaN	NaN	NaN	26
11111221121	8698.6333333333296	509.98333333333301	1	NaN	NaN	NaN	NaN	26
111112212	7587.3833333333296	569.93333333333305	1	NaN	NaN	NaN	NaN	26
11111222	7017.3500000000004	657.79999999999995	1	NaN	NaN	NaN	NaN	26
111112221	7707.2666666666701	659.91666666666697	1	NaN	NaN	NaN	NaN	26
111112222	7767.3666666666704	720.01666666666699	1	NaN	NaN	NaN	NaN	26
11112	4802.7833333333301	689.78333333333296	1	NaN	NaN	NaN	NaN	26
111121	5556.8500000000004	724.06666666666695	1	NaN	NaN	NaN	NaN	26
1111211	6457.5666666666702	869.33333333333303	1	NaN	NaN	NaN	NaN	26
11112112	7109	621.39999999999998	1	NaN	NaN	NaN	NaN	26
111121121	7710.2666666666701	571.28333333333296	1	NaN	NaN	NaN	NaN	26
1111211212	8250.2000000000007	509.94999999999999	1	NaN	NaN	NaN	NaN	26
111121122	7740.25	601.26666666666699	1	NaN	NaN	NaN	NaN	26
1111212	6397.8000000000002	809.56666666666695	1	NaN	NaN	NaN	NaN	26
11112122	6995.2166666666699	567.43333333333305	1	NaN	NaN	NaN	NaN	26
111121222	7595.0333333333301	569.81666666666695	1	NaN	NaN	NaN	NaN	26
1111212222	8074.9666666666699	449.86666666666702	1	NaN	NaN	NaN	NaN	26
11112122222	8531.2833333333292	426.316666666667	1	NaN	NaN	NaN	NaN	26
111122	5588.3333333333303	755.54999999999995	1	NaN	NaN	NaN	NaN	26
1111222	6249.5500000000002	629.83333333333303	1	NaN	NaN	NaN	NaN	26
11112222	6876.5666666666702	597.01666666666699	1	NaN	NaN	NaN	NaN	26
111122222	7476.5166666666701	569.88333333333298	1	NaN	NaN	NaN	NaN	26
1112	4083.0166666666701	779.85000000000002	1	NaN	NaN	NaN	NaN	26
11121	4942.5666666666702	829.56666666666695	1	NaN	NaN	NaN	NaN	26
111211	6059.5666666666702	1087.0166666666701	1	NaN	NaN	NaN	NaN	26
1112112	6755.25	665.70000000000005	1	NaN	NaN	NaN	NaN	26
11121121	7437.4499999999998	652.21666666666704	1	NaN	NaN	NaN	NaN	26
11121122	7475.1499999999996	689.91666666666697	1	NaN	NaN	NaN	NaN	26
111211221	8074.9666666666699	569.81666666666695	1	NaN	NaN	NaN	NaN	26
111212	5941.3166666666702	968.76666666666699	1	NaN	NaN	NaN	NaN	26
1112122	6957.4666666666699	986.13333333333298	1	NaN	NaN	NaN	NaN	26
11121221	7858.6833333333298	871.21666666666704	1	NaN	NaN	NaN	NaN	26
111212211	8518.6666666666697	629.98333333333301	1	NaN	NaN	NaN	NaN	26
1112122111	9118.6333333333296	570.01666666666699	1	NaN	NaN	NaN	NaN	26
111212212	8578.6166666666704	689.93333333333305	1	NaN	NaN	NaN	NaN	26
11121222	7888.6833333333298	901.21666666666704	1	NaN	NaN	NaN	NaN	26
111212221	8488.6166666666704	569.91666666666697	1	NaN	NaN	NaN	NaN	26
11122	4832.7833333333301	719.78333333333296	1	NaN	NaN	NaN	NaN	26
111221	5608.1999999999998	745.39999999999998	1	NaN	NaN	NaN	NaN	26
1112211	6419.5	779.83333333333303	1	NaN	NaN	NaN	NaN	26
11122111	7437.3500000000004	987.85000000000002	1	NaN	NaN	NaN	NaN	26
111221111	8247.2999999999993	780	1	NaN	NaN	NaN	NaN	26
111221112	8157.3833333333296	690.08333333333303	1	NaN	NaN	NaN	NaN	26
1112211122	8937.2166666666708	749.89999999999998	1	NaN	NaN	NaN	NaN	26
11122112	7497.3999999999996	1047.9000000000001	1	NaN	NaN	NaN	NaN	26
111221122	8367.2833333333292	839.88333333333298	1	NaN	NaN	NaN	NaN	26
1112212	6419.5	779.83333333333303	1	NaN	NaN	NaN	NaN	26
11122122	7257.3666666666704	807.86666666666702	1	NaN	NaN	NaN	NaN	26
111221222	7947.2333333333299	659.91666666666697	1	NaN	NaN	NaN	NaN	26
111222	5669.5	806.70000000000005	1	NaN	NaN	NaN	NaN	26
1112221	6479.5	780	1	NaN	NaN	NaN	NaN	26
11122212	7287.3166666666702	777.79999999999995	1	NaN	NaN	NaN	NaN	26
111222122	8187.1999999999998	869.88333333333298	1	NaN	NaN	NaN	NaN	26
1112222	6449.5	750	1	NaN	NaN	NaN	NaN	26
11122222	7107.3333333333303	627.83333333333303	1	NaN	NaN	NaN	NaN	26
111222222	7737.2666666666701	599.91666666666697	1	NaN	NaN	NaN	NaN	26
1112222222	8397.1666666666697	629.89999999999998	1	NaN	NaN	NaN	NaN	26
112	3273.0999999999999	749.88333333333298	1	NaN	NaN	NaN	NaN	26
1121	4262.9666666666699	959.79999999999995	1	NaN	NaN	NaN	NaN	26
1122	4263.0666666666702	959.89999999999998	1	NaN	NaN	NaN	NaN	26
11221	5406.75	1113.7	1	NaN	NaN	NaN	NaN	26
112212	6073.8999999999996	637.14999999999998	1	NaN	NaN	NaN	NaN	26
1122122	6731.3999999999996	627.45000000000005	1	NaN	NaN	NaN	NaN	26
11221222	7391.2833333333301	629.88333333333298	1	NaN	NaN	NaN	NaN	26
112212222	8044.9833333333299	623.71666666666704	1	NaN	NaN	NaN	NaN	26
1122122222	8621.2166666666708	546.25	1	NaN	NaN	NaN	NaN	26
11222	5282.8833333333296	989.83333333333303	1	NaN	NaN	NaN	NaN	26
112221	5979.6833333333298	666.81666666666695	1	NaN	NaN	NaN	NaN	26
1122212	6567.3000000000002	557.56666666666695	1	NaN	NaN	NaN	NaN	26
11222122	7206.6333333333296	609.31666666666695	1	NaN	NaN	NaN	NaN	26
112221222	7866.5666666666702	629.93333333333305	1	NaN	NaN	NaN	NaN	26
112222	5979.6833333333298	666.81666666666695	1	NaN	NaN	NaN	NaN	26
1122222	6606.6166666666704	596.88333333333298	1	NaN	NaN	NaN	NaN	26
11222222	7446.5500000000002	809.95000000000005	1	NaN	NaN	NaN	NaN	26
112222222	8106.4166666666697	629.89999999999998	1	NaN	NaN	NaN	NaN	26
1	701.04999999999995	NaN	1	NaN	NaN	NaN	NaN	27
11	2048.8333333333298	1317.7	1	NaN	NaN	NaN	NaN	27
111	2973.3000000000002	894.46666666666704	1	NaN	NaN	NaN	NaN	27
1112	3813.1666666666702	809.93333333333305	1	NaN	NaN	NaN	NaN	27
11122	4535	691.79999999999995	1	NaN	NaN	NaN	NaN	27
111221	5402.9166666666697	837.88333333333298	1	NaN	NaN	NaN	NaN	27
1112212	6249.8500000000004	816.93333333333305	1	NaN	NaN	NaN	NaN	27
11122122	6996.7666666666701	716.91666666666697	1	NaN	NaN	NaN	NaN	27
111221222	7716.6833333333298	689.93333333333305	1	NaN	NaN	NaN	NaN	27
1112212222	8346.6499999999996	599.96666666666704	1	NaN	NaN	NaN	NaN	27
111222	5434.9833333333299	869.95000000000005	1	NaN	NaN	NaN	NaN	27
112	2975.2666666666701	896.43333333333305	1	NaN	NaN	NaN	NaN	27
1122	3665.1666666666702	659.95000000000005	1	NaN	NaN	NaN	NaN	27
11222	4563.0666666666702	867.88333333333298	1	NaN	NaN	NaN	NaN	27
112222	5709.9166666666697	1116.8333333333301	1	NaN	NaN	NaN	NaN	27
1122222	7116.75	1376.8333333333301	1	NaN	NaN	NaN	NaN	27
11222222	7956.6499999999996	809.88333333333298	1	NaN	NaN	NaN	NaN	27
112222222	8766.5666666666693	779.86666666666702	1	NaN	NaN	NaN	NaN	27
12	2078.7166666666699	1347.5833333333301	1	NaN	NaN	NaN	NaN	27
121	2915.2166666666699	806.5	1	NaN	NaN	NaN	NaN	27
1212	3723.1500000000001	777.88333333333298	1	NaN	NaN	NaN	NaN	27
12122	4505.0166666666701	751.85000000000002	1	NaN	NaN	NaN	NaN	27
121222	5315.0333333333301	780.03333333333296	1	NaN	NaN	NaN	NaN	27
1212222	6069.7666666666701	724.78333333333296	1	NaN	NaN	NaN	NaN	27
12122221	6786.8000000000002	687.03333333333296	1	NaN	NaN	NaN	NaN	27
121222212	7416.7166666666699	599.93333333333305	1	NaN	NaN	NaN	NaN	27
1212222122	8136.6333333333296	689.88333333333298	1	NaN	NaN	NaN	NaN	27
12122221222	8766.5666666666693	599.89999999999998	1	NaN	NaN	NaN	NaN	27
122	3275.1833333333302	1166.4666666666701	1	NaN	NaN	NaN	NaN	27
1221	4083.11666666667	777.88333333333298	1	NaN	NaN	NaN	NaN	27
12212	4953.0166666666701	839.89999999999998	1	NaN	NaN	NaN	NaN	27
122122	5831.9166666666697	848.93333333333305	1	NaN	NaN	NaN	NaN	27
1221222	6698.1499999999996	836.23333333333301	1	NaN	NaN	NaN	NaN	27
12212222	7629.6333333333296	901.45000000000005	1	NaN	NaN	NaN	NaN	27
122122222	8617.9166666666697	958.33333333333303	1	NaN	NaN	NaN	NaN	27
1	1933.38333333333	NaN	1	NaN	NaN	NaN	NaN	28
11	3065.1999999999998	1101.81666666667	1	NaN	NaN	NaN	NaN	28
111	3935.0999999999999	839.89999999999998	1	NaN	NaN	NaN	NaN	28
112	3965	869.79999999999995	1	NaN	NaN	NaN	NaN	28
1121	4864.75	869.76666666666699	1	NaN	NaN	NaN	NaN	28
11212	5739.9166666666697	845.16666666666697	1	NaN	NaN	NaN	NaN	28
112122	6429.8333333333303	659.91666666666697	1	NaN	NaN	NaN	NaN	28
1121222	7116.75	656.93333333333305	1	NaN	NaN	NaN	NaN	28
11212222	7866.6833333333298	719.91666666666697	1	NaN	NaN	NaN	NaN	28
1122	4744.8999999999996	749.91666666666697	1	NaN	NaN	NaN	NaN	28
11222	5590.4833333333299	815.54999999999995	1	NaN	NaN	NaN	NaN	28
112222	6341.8000000000002	719.89999999999998	1	NaN	NaN	NaN	NaN	28
1122221	7029.7666666666701	657.91666666666697	1	NaN	NaN	NaN	NaN	28
12	2975.36666666667	1011.9833333333301	1	NaN	NaN	NaN	NaN	28
121	3723.1500000000001	717.81666666666695	1	NaN	NaN	NaN	NaN	28
1211	4413.0833333333303	659.91666666666697	1	NaN	NaN	NaN	NaN	28
12112	5103	659.96666666666704	1	NaN	NaN	NaN	NaN	28
121122	5799.8999999999996	666.89999999999998	1	NaN	NaN	NaN	NaN	28
1211222	6576.8166666666702	746.86666666666702	1	NaN	NaN	NaN	NaN	28
1212	4624.8833333333296	871.71666666666704	1	NaN	NaN	NaN	NaN	28
12122	5559.0333333333301	904.14999999999998	1	NaN	NaN	NaN	NaN	28
121222	6371.75	781.36666666666702	1	NaN	NaN	NaN	NaN	28
122	3785.11666666667	779.78333333333296	1	NaN	NaN	NaN	NaN	28
1221	4563.0666666666702	747.95000000000005	1	NaN	NaN	NaN	NaN	28
12211	5362.3000000000002	769.21666666666704	1	NaN	NaN	NaN	NaN	28
122112	6009.9333333333298	617.61666666666702	1	NaN	NaN	NaN	NaN	28
1221122	6788.1333333333296	748.20000000000005	1	NaN	NaN	NaN	NaN	28
1222	4505.1166666666704	690	1	NaN	NaN	NaN	NaN	28
12221	5312.9666666666699	777.86666666666702	1	NaN	NaN	NaN	NaN	28
122211	6189.8000000000002	846.86666666666702	1	NaN	NaN	NaN	NaN	28
1222111	6996.7666666666701	776.98333333333301	1	NaN	NaN	NaN	NaN	28
1	1273.81666666667	NaN	1	NaN	NaN	NaN	NaN	29
11	2323.6500000000001	1019.85	1	NaN	NaN	NaN	NaN	29
111	3217.3499999999999	833.60000000000002	1	NaN	NaN	NaN	NaN	29
1111	3937.1999999999998	689.79999999999995	1	NaN	NaN	NaN	NaN	29
11111	4657.0333333333301	689.83333333333303	1	NaN	NaN	NaN	NaN	29
111111	5407.0833333333303	720	1	NaN	NaN	NaN	NaN	29
1111111	6194.0166666666701	755.46666666666704	1	NaN	NaN	NaN	NaN	29
11111111	7031.4666666666699	807.5	1	NaN	NaN	NaN	NaN	29
111111111	7721.3333333333303	659.86666666666702	1	NaN	NaN	NaN	NaN	29
1111111111	8351.25	599.88333333333298	1	NaN	NaN	NaN	NaN	29
11111112	7031.4666666666699	807.5	1	NaN	NaN	NaN	NaN	29
1111112	6253.9166666666697	815.36666666666702	1	NaN	NaN	NaN	NaN	29
11111121	6911.3166666666702	627.41666666666697	1	NaN	NaN	NaN	NaN	29
11111122	6881.3666666666704	597.46666666666704	1	NaN	NaN	NaN	NaN	29
111112	5317	629.91666666666697	1	NaN	NaN	NaN	NaN	29
1111121	5983.9499999999998	637	1	NaN	NaN	NaN	NaN	29
11111211	6671.3999999999996	657.5	1	NaN	NaN	NaN	NaN	29
111112112	7235.1833333333298	533.78333333333296	1	NaN	NaN	NaN	NaN	29
11111212	6671.3999999999996	657.5	1	NaN	NaN	NaN	NaN	29
1111122	5923.9166666666697	576.96666666666704	1	NaN	NaN	NaN	NaN	29
11111221	6521.4166666666697	567.45000000000005	1	NaN	NaN	NaN	NaN	29
111112211	7091.3999999999996	540.03333333333296	1	NaN	NaN	NaN	NaN	29
111112212	7151.3999999999996	600.03333333333296	1	NaN	NaN	NaN	NaN	29
11111222	6611.4666666666699	657.5	1	NaN	NaN	NaN	NaN	29
111112221	7361.2666666666701	719.79999999999995	1	NaN	NaN	NaN	NaN	29
11112	4657.0333333333301	689.83333333333303	1	NaN	NaN	NaN	NaN	29
111121	5257	569.91666666666697	1	NaN	NaN	NaN	NaN	29
1111211	5773.9833333333299	487	1	NaN	NaN	NaN	NaN	29
11112112	6433.8333333333303	629.85000000000002	1	NaN	NaN	NaN	NaN	29
111121121	7211.3333333333303	749.95000000000005	1	NaN	NaN	NaN	NaN	29
1111211211	7991.1833333333298	749.85000000000002	1	NaN	NaN	NaN	NaN	29
111121122	7241.3333333333303	779.95000000000005	1	NaN	NaN	NaN	NaN	29
1111212	5773.9833333333299	487	1	NaN	NaN	NaN	NaN	29
11112122	6343.9166666666697	539.93333333333305	1	NaN	NaN	NaN	NaN	29
111121221	7211.3333333333303	837.48333333333301	1	NaN	NaN	NaN	NaN	29
111121222	7061.3500000000004	687.5	1	NaN	NaN	NaN	NaN	29
111122	5227.0166666666701	539.93333333333305	1	NaN	NaN	NaN	NaN	29
1111221	5863.9333333333298	606.93333333333305	1	NaN	NaN	NaN	NaN	29
11112211	6551.3666666666704	657.45000000000005	1	NaN	NaN	NaN	NaN	29
111122111	7241.2333333333299	659.86666666666702	1	NaN	NaN	NaN	NaN	29
111122112	7241.2333333333299	659.86666666666702	1	NaN	NaN	NaN	NaN	29
11112212	6521.5166666666701	627.60000000000002	1	NaN	NaN	NaN	NaN	29
1111222	5803.9833333333299	546.98333333333301	1	NaN	NaN	NaN	NaN	29
11112221	6403.9833333333299	570.06666666666695	1	NaN	NaN	NaN	NaN	29
111122212	6995.1000000000004	561.14999999999998	1	NaN	NaN	NaN	NaN	29
11112222	6433.9499999999998	600.03333333333296	1	NaN	NaN	NaN	NaN	29
111122221	7091.3999999999996	629.91666666666697	1	NaN	NaN	NaN	NaN	29
111122222	7031.4666666666699	569.98333333333301	1	NaN	NaN	NaN	NaN	29
1112	3937.3166666666698	689.91666666666697	1	NaN	NaN	NaN	NaN	29
11121	4807.1166666666704	839.79999999999995	1	NaN	NaN	NaN	NaN	29
111211	5565.8333333333303	728.71666666666704	1	NaN	NaN	NaN	NaN	29
1112111	6223.9666666666699	628.10000000000002	1	NaN	NaN	NaN	NaN	29
11121112	6905.1166666666704	621.11666666666702	1	NaN	NaN	NaN	NaN	29
111211122	7534.9333333333298	599.81666666666695	1	NaN	NaN	NaN	NaN	29
1112111222	8194.8500000000004	629.86666666666702	1	NaN	NaN	NaN	NaN	29
1112112	6284	688.13333333333298	1	NaN	NaN	NaN	NaN	29
11121121	7001.4166666666697	687.35000000000002	1	NaN	NaN	NaN	NaN	29
111212	5594.1000000000004	756.98333333333301	1	NaN	NaN	NaN	NaN	29
1112121	6344.0166666666701	719.89999999999998	1	NaN	NaN	NaN	NaN	29
11121212	7002.7666666666701	628.81666666666695	1	NaN	NaN	NaN	NaN	29
11122	4777.1166666666704	809.79999999999995	1	NaN	NaN	NaN	NaN	29
111221	5469.8833333333296	662.76666666666699	1	NaN	NaN	NaN	NaN	29
1112211	6165.8000000000002	664.48333333333301	1	NaN	NaN	NaN	NaN	29
11122112	6762.7833333333301	568.76666666666699	1	NaN	NaN	NaN	NaN	29
111221122	7392.7666666666701	599.98333333333301	1	NaN	NaN	NaN	NaN	29
1112211221	8112.6833333333298	689.93333333333305	1	NaN	NaN	NaN	NaN	29
1112212	6165.8000000000002	664.48333333333301	1	NaN	NaN	NaN	NaN	29
11122122	6755.0333333333301	559.29999999999995	1	NaN	NaN	NaN	NaN	29
111222	5503.0500000000002	695.93333333333305	1	NaN	NaN	NaN	NaN	29
1112221	6315.7833333333301	781.36666666666702	1	NaN	NaN	NaN	NaN	29
11122211	7002.7666666666701	657	1	NaN	NaN	NaN	NaN	29
1112222	6433.9499999999998	899.53333333333296	1	NaN	NaN	NaN	NaN	29
11122221	7115.1000000000004	653.61666666666702	1	NaN	NaN	NaN	NaN	29
11122222	7145.0833333333303	683.60000000000002	1	NaN	NaN	NaN	NaN	29
112	3157.25	803.5	1	NaN	NaN	NaN	NaN	29
1121	3937.1999999999998	749.95000000000005	1	NaN	NaN	NaN	NaN	29
11211	4657.0333333333301	689.83333333333303	1	NaN	NaN	NaN	NaN	29
112111	5317	629.91666666666697	1	NaN	NaN	NaN	NaN	29
1121111	6043.9499999999998	697	1	NaN	NaN	NaN	NaN	29
11211111	6551.3666666666704	477.44999999999999	1	NaN	NaN	NaN	NaN	29
112111111	7181.2833333333301	599.91666666666697	1	NaN	NaN	NaN	NaN	29
112111112	7211.3333333333303	629.96666666666704	1	NaN	NaN	NaN	NaN	29
11211112	6641.4666666666699	567.54999999999995	1	NaN	NaN	NaN	NaN	29
112111121	7151.3000000000002	479.80000000000001	1	NaN	NaN	NaN	NaN	29
112111122	7151.3000000000002	479.80000000000001	1	NaN	NaN	NaN	NaN	29
1121112	6014	667.04999999999995	1	NaN	NaN	NaN	NaN	29
11211121	6701.3999999999996	657.35000000000002	1	NaN	NaN	NaN	NaN	29
11211122	6701.5	657.45000000000005	1	NaN	NaN	NaN	NaN	29
112111222	7361.3833333333296	629.93333333333305	1	NaN	NaN	NaN	NaN	29
1121112222	7961.3500000000004	569.93333333333305	1	NaN	NaN	NaN	NaN	29
11211122222	8471.2833333333292	479.98333333333301	1	NaN	NaN	NaN	NaN	29
112112	5286.9833333333299	599.89999999999998	1	NaN	NaN	NaN	NaN	29
1121121	5893.9166666666697	576.91666666666697	1	NaN	NaN	NaN	NaN	29
11211211	6491.4166666666697	537.45000000000005	1	NaN	NaN	NaN	NaN	29
112112111	7151.3000000000002	629.88333333333298	1	NaN	NaN	NaN	NaN	29
112112112	7121.3999999999996	599.98333333333301	1	NaN	NaN	NaN	NaN	29
11211212	6605.1499999999996	651.18333333333305	1	NaN	NaN	NaN	NaN	29
1121122	5983.9499999999998	666.95000000000005	1	NaN	NaN	NaN	NaN	29
11211221	6641.3666666666704	627.46666666666704	1	NaN	NaN	NaN	NaN	29
112112211	7181.2833333333301	509.88333333333298	1	NaN	NaN	NaN	NaN	29
11211222	6611.3666666666704	597.46666666666704	1	NaN	NaN	NaN	NaN	29
112112222	7211.3333333333303	569.96666666666704	1	NaN	NaN	NaN	NaN	29
1121122222	7781.2666666666701	539.93333333333305	1	NaN	NaN	NaN	NaN	29
11211222222	8381.1499999999996	569.93333333333305	1	NaN	NaN	NaN	NaN	29
11212	4687.0833333333303	719.88333333333298	1	NaN	NaN	NaN	NaN	29
112121	5227.0166666666701	509.933333333333	1	NaN	NaN	NaN	NaN	29
1121211	5863.9333333333298	576.95000000000005	1	NaN	NaN	NaN	NaN	29
11212111	6367.7833333333301	473.86666666666702	1	NaN	NaN	NaN	NaN	29
112121111	7001.3166666666702	603.54999999999995	1	NaN	NaN	NaN	NaN	29
112121112	6905.1166666666704	507.35000000000002	1	NaN	NaN	NaN	NaN	29
11212112	6403.8833333333296	509.96666666666698	1	NaN	NaN	NaN	NaN	29
112121121	7091.3000000000002	657.46666666666704	1	NaN	NaN	NaN	NaN	29
112121122	7115.1999999999998	681.36666666666702	1	NaN	NaN	NaN	NaN	29
1121212	5833.9166666666697	576.91666666666697	1	NaN	NaN	NaN	NaN	29
11212121	6427.6999999999998	563.76666666666699	1	NaN	NaN	NaN	NaN	29
112121211	6995.1000000000004	509.88333333333298	1	NaN	NaN	NaN	NaN	29
112121212	6935.1166666666704	449.89999999999998	1	NaN	NaN	NaN	NaN	29
11212122	6461.3833333333296	597.45000000000005	1	NaN	NaN	NaN	NaN	29
112121221	7001.3166666666702	509.89999999999998	1	NaN	NaN	NaN	NaN	29
112122	5257	539.91666666666697	1	NaN	NaN	NaN	NaN	29
1121221	5863.9333333333298	576.95000000000005	1	NaN	NaN	NaN	NaN	29
11212211	6515.2666666666701	621.35000000000002	1	NaN	NaN	NaN	NaN	29
112122111	7205.2333333333299	659.96666666666704	1	NaN	NaN	NaN	NaN	29
112122112	7175.1833333333298	629.91666666666697	1	NaN	NaN	NaN	NaN	29
11212212	6521.4166666666697	627.5	1	NaN	NaN	NaN	NaN	29
112122121	7145.0833333333303	593.71666666666704	1	NaN	NaN	NaN	NaN	29
112122122	7151.3999999999996	600.03333333333296	1	NaN	NaN	NaN	NaN	29
1121222	5803.9833333333299	517	1	NaN	NaN	NaN	NaN	29
11212221	6461.4833333333299	597.54999999999995	1	NaN	NaN	NaN	NaN	29
11212222	6373.9499999999998	540.03333333333296	1	NaN	NaN	NaN	NaN	29
112122221	6971.4166666666697	567.43333333333305	1	NaN	NaN	NaN	NaN	29
112122222	6995.1000000000004	591.11666666666702	1	NaN	NaN	NaN	NaN	29
1121222222	7684.9333333333298	659.78333333333296	1	NaN	NaN	NaN	NaN	29
11212222221	8284.8833333333296	569.96666666666704	1	NaN	NaN	NaN	NaN	29
1122	3937.1999999999998	749.95000000000005	1	NaN	NaN	NaN	NaN	29
11221	4770.8333333333303	803.63333333333298	1	NaN	NaN	NaN	NaN	29
112211	5495.5833333333303	694.75	1	NaN	NaN	NaN	NaN	29
1122111	6127.6666666666697	600.66666666666697	1	NaN	NaN	NaN	NaN	29
11221111	6755.0333333333301	597.39999999999998	1	NaN	NaN	NaN	NaN	29
11221112	6695.0333333333301	537.39999999999998	1	NaN	NaN	NaN	NaN	29
112211122	7534.9333333333298	809.89999999999998	1	NaN	NaN	NaN	NaN	29
1122111222	8344.8500000000004	779.86666666666702	1	NaN	NaN	NaN	NaN	29
11221112222	9034.75	659.91666666666697	1	NaN	NaN	NaN	NaN	29
1122112	6127.6666666666697	600.66666666666697	1	NaN	NaN	NaN	NaN	29
11221121	6755.0333333333301	597.39999999999998	1	NaN	NaN	NaN	NaN	29
11221122	6725.0333333333301	567.39999999999998	1	NaN	NaN	NaN	NaN	29
112211221	7294.9833333333299	539.95000000000005	1	NaN	NaN	NaN	NaN	29
112211222	7234.9833333333299	479.94999999999999	1	NaN	NaN	NaN	NaN	29
1122112222	7834.8999999999996	569.93333333333305	1	NaN	NaN	NaN	NaN	29
112212	5432.7833333333301	631.95000000000005	1	NaN	NaN	NaN	NaN	29
1122121	6044.0500000000002	579.88333333333298	1	NaN	NaN	NaN	NaN	29
11221211	6671.5	597.48333333333301	1	NaN	NaN	NaN	NaN	29
112212111	7361.3833333333296	659.88333333333298	1	NaN	NaN	NaN	NaN	29
11221212	6701.5	627.48333333333301	1	NaN	NaN	NaN	NaN	29
1122122	6127.6666666666697	663.5	1	NaN	NaN	NaN	NaN	29
11221221	7174.9833333333299	1017.35	1	NaN	NaN	NaN	NaN	29
11221222	6995	837.36666666666702	1	NaN	NaN	NaN	NaN	29
112212222	7894.8833333333296	869.83333333333303	1	NaN	NaN	NaN	NaN	29
1122122222	8914.7666666666701	989.83333333333303	1	NaN	NaN	NaN	NaN	29
11222	4657.0333333333301	689.83333333333303	1	NaN	NaN	NaN	NaN	29
112221	5317	629.91666666666697	1	NaN	NaN	NaN	NaN	29
1122211	5977.8500000000004	630.89999999999998	1	NaN	NaN	NaN	NaN	29
11222111	6665.2833333333301	657.46666666666704	1	NaN	NaN	NaN	NaN	29
112221111	7385.1999999999998	689.95000000000005	1	NaN	NaN	NaN	NaN	29
1122211112	8135.0666666666702	719.91666666666697	1	NaN	NaN	NaN	NaN	29
11222111121	9510.1499999999996	1345.0833333333301	1	NaN	NaN	NaN	NaN	29
11222112	6695.25	687.43333333333305	1	NaN	NaN	NaN	NaN	29
1122212	6007.7166666666699	660.76666666666699	1	NaN	NaN	NaN	NaN	29
11222121	6725.2333333333299	687.5	1	NaN	NaN	NaN	NaN	29
11222122	6635.1499999999996	597.41666666666697	1	NaN	NaN	NaN	NaN	29
112221221	7325.0666666666702	659.88333333333298	1	NaN	NaN	NaN	NaN	29
112221222	7355.0500000000002	689.86666666666702	1	NaN	NaN	NaN	NaN	29
1122212222	8044.9666666666699	659.86666666666702	1	NaN	NaN	NaN	NaN	29
11222122222	8794.8999999999996	719.93333333333305	1	NaN	NaN	NaN	NaN	29
112222	5346.9499999999998	659.86666666666702	1	NaN	NaN	NaN	NaN	29
1122221	6104.0166666666701	727.06666666666695	1	NaN	NaN	NaN	NaN	29
11222211	6851.4833333333299	717.43333333333305	1	NaN	NaN	NaN	NaN	29
112222111	7541.3500000000004	659.86666666666702	1	NaN	NaN	NaN	NaN	29
11222212	7511.3500000000004	1377.3	1	NaN	NaN	NaN	NaN	29
1122222	6044.0500000000002	667.10000000000002	1	NaN	NaN	NaN	NaN	29
11222221	6881.4833333333299	807.46666666666704	1	NaN	NaN	NaN	NaN	29
112222211	7571.3999999999996	659.98333333333301	1	NaN	NaN	NaN	NaN	29
11222222	6851.4833333333299	777.46666666666704	1	NaN	NaN	NaN	NaN	29
112222222	7601.2833333333301	719.79999999999995	1	NaN	NaN	NaN	NaN	29
1122222222	8411.25	780.01666666666699	1	NaN	NaN	NaN	NaN	29
11222222222	9221.2000000000007	779.95000000000005	1	NaN	NaN	NaN	NaN	29
12	2527.4166666666702	1223.61666666667	1	NaN	NaN	NaN	NaN	29
121	3367.3499999999999	809.96666666666704	1	NaN	NaN	NaN	NaN	29
1211	4057.25	659.91666666666697	1	NaN	NaN	NaN	NaN	29
12111	4717.1833333333298	629.93333333333305	1	NaN	NaN	NaN	NaN	29
121111	5377.0500000000002	629.89999999999998	1	NaN	NaN	NaN	NaN	29
1211111	5985.8000000000002	578.71666666666704	1	NaN	NaN	NaN	NaN	29
1211112	6015.7666666666701	608.68333333333305	1	NaN	NaN	NaN	NaN	29
12111121	6582.8000000000002	537.03333333333296	1	NaN	NaN	NaN	NaN	29
121111211	7091.3999999999996	478.60000000000002	1	NaN	NaN	NaN	NaN	29
12111122	6582.8000000000002	537.03333333333296	1	NaN	NaN	NaN	NaN	29
121111221	7205.1333333333296	592.33333333333303	1	NaN	NaN	NaN	NaN	29
121111222	7122.75	509.94999999999999	1	NaN	NaN	NaN	NaN	29
121112	5501.3166666666702	754.16666666666697	1	NaN	NaN	NaN	NaN	29
1211121	6074.0166666666701	541.33333333333303	1	NaN	NaN	NaN	NaN	29
12111212	6611.2666666666701	507.25	1	NaN	NaN	NaN	NaN	29
121112121	7151.1999999999998	509.94999999999999	1	NaN	NaN	NaN	NaN	29
121112122	7181.2833333333301	540.03333333333296	1	NaN	NaN	NaN	NaN	29
1211121222	7805.1000000000004	593.76666666666699	1	NaN	NaN	NaN	NaN	29
1211122	6104.0166666666701	571.33333333333303	1	NaN	NaN	NaN	NaN	29
12111221	6641.4666666666699	507.41666666666703	1	NaN	NaN	NaN	NaN	29
12111222	6611.4666666666699	477.41666666666703	1	NaN	NaN	NaN	NaN	29
12112	4747.1499999999996	659.89999999999998	1	NaN	NaN	NaN	NaN	29
121121	5438.5500000000002	661.43333333333305	1	NaN	NaN	NaN	NaN	29
1211211	6074.0166666666701	572.70000000000005	1	NaN	NaN	NaN	NaN	29
12112111	6612.8000000000002	508.78333333333302	1	NaN	NaN	NaN	NaN	29
12112112	6641.4666666666699	537.45000000000005	1	NaN	NaN	NaN	NaN	29
121121121	7361.3833333333296	689.88333333333298	1	NaN	NaN	NaN	NaN	29
121121122	7301.3833333333296	629.88333333333298	1	NaN	NaN	NaN	NaN	29
1211212	6127.7666666666701	657.88333333333298	1	NaN	NaN	NaN	NaN	29
12112121	6701.5	543.76666666666699	1	NaN	NaN	NaN	NaN	29
121121212	7235.0833333333303	503.63333333333298	1	NaN	NaN	NaN	NaN	29
12112122	6695.1333333333296	537.39999999999998	1	NaN	NaN	NaN	NaN	29
121121221	7234.9833333333299	509.85000000000002	1	NaN	NaN	NaN	NaN	29
121121222	7295.0833333333303	569.95000000000005	1	NaN	NaN	NaN	NaN	29
1211212222	7865	539.93333333333305	1	NaN	NaN	NaN	NaN	29
12112122222	8381.25	486.25	1	NaN	NaN	NaN	NaN	29
121122	5438.5500000000002	661.43333333333305	1	NaN	NaN	NaN	NaN	29
1211221	6044.0500000000002	574.16666666666697	1	NaN	NaN	NaN	NaN	29
12112211	6611.4666666666699	537.45000000000005	1	NaN	NaN	NaN	NaN	29
12112212	6611.4666666666699	537.45000000000005	1	NaN	NaN	NaN	NaN	29
121122121	7205.1333333333296	563.66666666666697	1	NaN	NaN	NaN	NaN	29
121122122	7205.1333333333296	563.66666666666697	1	NaN	NaN	NaN	NaN	29
1211222	6105.75	635.86666666666702	1	NaN	NaN	NaN	NaN	29
1212	4087.25	689.91666666666697	1	NaN	NaN	NaN	NaN	29
12121	4717.1833333333298	599.96666666666704	1	NaN	NaN	NaN	NaN	29
121211	5347.0500000000002	599.89999999999998	1	NaN	NaN	NaN	NaN	29
1212111	5924.0166666666701	546.96666666666704	1	NaN	NaN	NaN	NaN	29
12121111	6641.4666666666699	687.5	1	NaN	NaN	NaN	NaN	29
121211111	7211.4333333333298	539.93333333333305	1	NaN	NaN	NaN	NaN	29
121211112	7211.4333333333298	539.93333333333305	1	NaN	NaN	NaN	NaN	29
12121112	6581.4666666666699	597.51666666666699	1	NaN	NaN	NaN	NaN	29
121211121	7271.2833333333301	659.81666666666695	1	NaN	NaN	NaN	NaN	29
121211122	7181.3833333333296	569.91666666666697	1	NaN	NaN	NaN	NaN	29
1212111222	7715.0166666666701	503.58333333333297	1	NaN	NaN	NaN	NaN	29
12121112222	8285	539.93333333333305	1	NaN	NaN	NaN	NaN	29
1212112	6014	636.95000000000005	1	NaN	NaN	NaN	NaN	29
121212	5317.1000000000004	569.95000000000005	1	NaN	NaN	NaN	NaN	29
1212121	5923.9166666666697	576.86666666666702	1	NaN	NaN	NaN	NaN	29
12121211	6491.4166666666697	537.45000000000005	1	NaN	NaN	NaN	NaN	29
121212111	7151.3000000000002	629.88333333333298	1	NaN	NaN	NaN	NaN	29
121212112	7061.3500000000004	539.93333333333305	1	NaN	NaN	NaN	NaN	29
12121212	6461.3833333333296	507.41666666666703	1	NaN	NaN	NaN	NaN	29
121212121	7091.3999999999996	599.98333333333301	1	NaN	NaN	NaN	NaN	29
121212122	7061.3500000000004	569.93333333333305	1	NaN	NaN	NaN	NaN	29
1212121222	7721.3333333333303	630.03333333333296	1	NaN	NaN	NaN	NaN	29
12121212222	8291.2999999999993	539.93333333333305	1	NaN	NaN	NaN	NaN	29
1212122	5985.8000000000002	638.75	1	NaN	NaN	NaN	NaN	29
12121222	6641.4666666666699	625.70000000000005	1	NaN	NaN	NaN	NaN	29
122	3367.3499999999999	809.96666666666704	1	NaN	NaN	NaN	NaN	29
1221	4057.25	689.89999999999998	1	NaN	NaN	NaN	NaN	29
12211	4718.9333333333298	631.68333333333305	1	NaN	NaN	NaN	NaN	29
122111	5318.8000000000002	569.89999999999998	1	NaN	NaN	NaN	NaN	29
1221112	5917.6166666666704	568.79999999999995	1	NaN	NaN	NaN	NaN	29
12211121	6671.5	723.83333333333303	1	NaN	NaN	NaN	NaN	29
122111211	7332.7166666666699	631.21666666666704	1	NaN	NaN	NaN	NaN	29
12211122	6935.0166666666701	987.35000000000002	1	NaN	NaN	NaN	NaN	29
122111222	7624.9166666666697	659.91666666666697	1	NaN	NaN	NaN	NaN	29
1221112221	8224.9500000000007	570.03333333333296	1	NaN	NaN	NaN	NaN	29
12211122211	8794.7833333333292	539.83333333333303	1	NaN	NaN	NaN	NaN	29
1221112222	8254.8500000000004	599.93333333333305	1	NaN	NaN	NaN	NaN	29
122112	5348.8166666666702	599.91666666666697	1	NaN	NaN	NaN	NaN	29
1221122	5954.0666666666702	575.26666666666699	1	NaN	NaN	NaN	NaN	29
12211221	6521.5166666666701	537.46666666666704	1	NaN	NaN	NaN	NaN	29
122112211	7205.1333333333296	653.66666666666697	1	NaN	NaN	NaN	NaN	29
122112212	7295.1833333333298	743.71666666666704	1	NaN	NaN	NaN	NaN	29
12211222	6581.4666666666699	597.41666666666697	1	NaN	NaN	NaN	NaN	29
122112221	7295.0833333333303	683.61666666666702	1	NaN	NaN	NaN	NaN	29
122112222	7241.3333333333303	629.86666666666702	1	NaN	NaN	NaN	NaN	29
1221122222	7811.3166666666702	540.03333333333296	1	NaN	NaN	NaN	NaN	29
12212	4687.1833333333298	599.93333333333305	1	NaN	NaN	NaN	NaN	29
122121	5317.1000000000004	599.91666666666697	1	NaN	NaN	NaN	NaN	29
122122	5317	599.81666666666695	1	NaN	NaN	NaN	NaN	29
1221221	5983.9499999999998	637	1	NaN	NaN	NaN	NaN	29
12212211	6521.4166666666697	507.51666666666699	1	NaN	NaN	NaN	NaN	29
122122111	7121.3000000000002	569.93333333333305	1	NaN	NaN	NaN	NaN	29
1221221111	7715.0166666666701	563.71666666666704	1	NaN	NaN	NaN	NaN	29
12212211112	8314.9333333333307	569.86666666666702	1	NaN	NaN	NaN	NaN	29
122122112	7055.1999999999998	503.83333333333297	1	NaN	NaN	NaN	NaN	29
12212212	6551.3666666666704	537.46666666666704	1	NaN	NaN	NaN	NaN	29
122122121	7121.3000000000002	539.93333333333305	1	NaN	NaN	NaN	NaN	29
1221222	6104.0166666666701	757.06666666666695	1	NaN	NaN	NaN	NaN	29
12212221	6911.4166666666697	777.36666666666702	1	NaN	NaN	NaN	NaN	29
122122212	7511.3500000000004	569.91666666666697	1	NaN	NaN	NaN	NaN	29
12212222	6845.1666666666697	711.11666666666702	1	NaN	NaN	NaN	NaN	29
122122221	7385.1000000000004	509.98333333333301	1	NaN	NaN	NaN	NaN	29
122122222	7445.0500000000002	569.93333333333305	1	NaN	NaN	NaN	NaN	29
1221222222	7924.9333333333298	449.88333333333298	1	NaN	NaN	NaN	NaN	29
12212222222	8404.8333333333303	449.94999999999999	1	NaN	NaN	NaN	NaN	29
122122222221	8878.6666666666697	443.83333333333297	1	NaN	NaN	NaN	NaN	29
1222	4087.25	689.91666666666697	1	NaN	NaN	NaN	NaN	29
12221	4800.7333333333299	683.51666666666699	1	NaN	NaN	NaN	NaN	29
122211	5677.6666666666697	846.93333333333305	1	NaN	NaN	NaN	NaN	29
1222111	6307.6333333333296	600	1	NaN	NaN	NaN	NaN	29
12221111	6845.0666666666702	507.46666666666698	1	NaN	NaN	NaN	NaN	29
122211111	7385	509.98333333333301	1	NaN	NaN	NaN	NaN	29
12221112	6905	567.39999999999998	1	NaN	NaN	NaN	NaN	29
1222112	6277.5833333333303	569.95000000000005	1	NaN	NaN	NaN	NaN	29
12221122	6965	657.36666666666702	1	NaN	NaN	NaN	NaN	29
122211222	7743.7333333333299	748.73333333333301	1	NaN	NaN	NaN	NaN	29
122212	5617.6833333333298	786.95000000000005	1	NaN	NaN	NaN	NaN	29
1222121	6187.5833333333303	539.91666666666697	1	NaN	NaN	NaN	NaN	29
12221211	6663.7833333333301	446.183333333333	1	NaN	NaN	NaN	NaN	29
122212111	7078.9833333333299	385.26666666666699	1	NaN	NaN	NaN	NaN	29
1222121111	7560.3333333333303	451.35000000000002	1	NaN	NaN	NaN	NaN	29
1222121112	7590.2833333333301	481.30000000000001	1	NaN	NaN	NaN	NaN	29
122212112	7078.9833333333299	385.26666666666699	1	NaN	NaN	NaN	NaN	29
1222121121	7618.9333333333298	510.05000000000001	1	NaN	NaN	NaN	NaN	29
12221212	6663.7833333333301	446.183333333333	1	NaN	NaN	NaN	NaN	29
122212122	7143.7333333333299	450.01666666666699	1	NaN	NaN	NaN	NaN	29
1222122	6247.5833333333303	599.91666666666697	1	NaN	NaN	NaN	NaN	29
12221221	6755.0333333333301	477.44999999999999	1	NaN	NaN	NaN	NaN	29
122212211	7263.6833333333298	478.64999999999998	1	NaN	NaN	NaN	NaN	29
122212212	7264.9666666666699	479.933333333333	1	NaN	NaN	NaN	NaN	29
12221222	6755.0333333333301	477.44999999999999	1	NaN	NaN	NaN	NaN	29
122212221	7324.9666666666699	509.933333333333	1	NaN	NaN	NaN	NaN	29
122212222	7354.9499999999998	569.91666666666697	1	NaN	NaN	NaN	NaN	29
1222122222	7834.8999999999996	449.89999999999998	1	NaN	NaN	NaN	NaN	29
12222	4778.8666666666704	661.64999999999998	1	NaN	NaN	NaN	NaN	29
122221	5400.8166666666702	591.95000000000005	1	NaN	NaN	NaN	NaN	29
1222211	6007.7166666666699	574.93333333333305	1	NaN	NaN	NaN	NaN	29
12222111	6575.1499999999996	537.41666666666697	1	NaN	NaN	NaN	NaN	29
122221111	7085	479.85000000000002	1	NaN	NaN	NaN	NaN	29
1222211111	7564.9833333333299	449.98333333333301	1	NaN	NaN	NaN	NaN	29
12222111111	8074.8666666666704	479.94999999999999	1	NaN	NaN	NaN	NaN	29
1222211112	7595.0166666666701	480.01666666666699	1	NaN	NaN	NaN	NaN	29
122221112	7055.1000000000004	449.94999999999999	1	NaN	NaN	NaN	NaN	29
12222112	6605.1499999999996	567.41666666666697	1	NaN	NaN	NaN	NaN	29
122221121	7115.1000000000004	479.94999999999999	1	NaN	NaN	NaN	NaN	29
122221122	7175.0833333333303	539.93333333333305	1	NaN	NaN	NaN	NaN	29
1222212	5947.8666666666704	515.08333333333303	1	NaN	NaN	NaN	NaN	29
12222121	6427.8000000000002	449.94999999999999	1	NaN	NaN	NaN	NaN	29
122221211	6965.2166666666699	479.89999999999998	1	NaN	NaN	NaN	NaN	29
122221212	6995.1999999999998	509.88333333333298	1	NaN	NaN	NaN	NaN	29
12222122	6485.3166666666702	507.46666666666698	1	NaN	NaN	NaN	NaN	29
122221221	7085.1999999999998	569.93333333333305	1	NaN	NaN	NaN	NaN	29
1222212212	7655.1333333333296	539.93333333333305	1	NaN	NaN	NaN	NaN	29
122222	5370.6499999999996	561.78333333333296	1	NaN	NaN	NaN	NaN	29
1222222	5947.6666666666697	546.95000000000005	1	NaN	NaN	NaN	NaN	29
12222222	6515.0666666666702	537.41666666666697	1	NaN	NaN	NaN	NaN	29
122222222	7055	509.94999999999999	1	NaN	NaN	NaN	NaN	29
1222222222	7624.9166666666697	539.91666666666697	1	NaN	NaN	NaN	NaN	29
12222222222	8194.8500000000004	539.93333333333305	1	NaN	NaN	NaN	NaN	29
122222222222	8974.75	749.89999999999998	1	NaN	NaN	NaN	NaN	29
1	1783.7333333333299	NaN	1	NaN	NaN	NaN	NaN	30
11	2737.3333333333298	923.58333333333303	1	NaN	NaN	NaN	NaN	30
111	3577.3166666666698	809.95000000000005	1	NaN	NaN	NaN	NaN	30
1112	4327.1833333333298	719.86666666666702	1	NaN	NaN	NaN	NaN	30
11121	5137.1333333333296	779.91666666666697	1	NaN	NaN	NaN	NaN	30
111212	5804.0500000000002	636.96666666666704	1	NaN	NaN	NaN	NaN	30
1112122	6433.9499999999998	599.86666666666702	1	NaN	NaN	NaN	NaN	30
11121222	7001.4333333333298	537.45000000000005	1	NaN	NaN	NaN	NaN	30
11122	5108.8999999999996	751.68333333333305	1	NaN	NaN	NaN	NaN	30
112	3607.3166666666698	839.95000000000005	1	NaN	NaN	NaN	NaN	30
1122	4537.0666666666702	899.75	1	NaN	NaN	NaN	NaN	30
11221	5227	659.89999999999998	1	NaN	NaN	NaN	NaN	30
112212	5893.9166666666697	636.93333333333305	1	NaN	NaN	NaN	NaN	30
1122122	6581.3166666666702	657.38333333333298	1	NaN	NaN	NaN	NaN	30
11221222	7301.3333333333303	690.06666666666695	1	NaN	NaN	NaN	NaN	30
112212222	8291.1666666666697	959.88333333333298	1	NaN	NaN	NaN	NaN	30
1122122222	8801.1000000000004	479.94999999999999	1	NaN	NaN	NaN	NaN	30
11222	5196.9833333333299	629.88333333333298	1	NaN	NaN	NaN	NaN	30
12	2707.4333333333302	893.68333333333305	1	NaN	NaN	NaN	NaN	30
121	3457.3333333333298	719.88333333333298	1	NaN	NaN	NaN	NaN	30
1212	4267.1833333333298	779.81666666666695	1	NaN	NaN	NaN	NaN	30
12121	5227.1000000000004	929.89999999999998	1	NaN	NaN	NaN	NaN	30
121212	6224.0500000000002	966.96666666666704	1	NaN	NaN	NaN	NaN	30
1212121	7361.3833333333296	1107.36666666667	1	NaN	NaN	NaN	NaN	30
12121212	8411.25	1019.86666666667	1	NaN	NaN	NaN	NaN	30
12122	5227.1000000000004	929.89999999999998	1	NaN	NaN	NaN	NaN	30
121221	6164.0166666666701	906.93333333333305	1	NaN	NaN	NaN	NaN	30
122	3487.36666666667	749.91666666666697	1	NaN	NaN	NaN	NaN	30
1221	4267.1833333333298	749.78333333333296	1	NaN	NaN	NaN	NaN	30
12211	5347.0833333333303	1049.88333333333	1	NaN	NaN	NaN	NaN	30
122111	6345.7166666666699	968.61666666666702	1	NaN	NaN	NaN	NaN	30
122112	6344	966.89999999999998	1	NaN	NaN	NaN	NaN	30
1221121	7271.4333333333298	897.36666666666702	1	NaN	NaN	NaN	NaN	30
12211212	7955	653.56666666666695	1	NaN	NaN	NaN	NaN	30
122112121	8494.9333333333307	509.89999999999998	1	NaN	NaN	NaN	NaN	30
1	1428.5333333333299	NaN	1	NaN	NaN	NaN	NaN	31
11	2418.5166666666701	959.89999999999998	1	NaN	NaN	NaN	NaN	31
111	3191.1999999999998	742.70000000000005	1	NaN	NaN	NaN	NaN	31
1111	3999.3499999999999	778.16666666666697	1	NaN	NaN	NaN	NaN	31
11111	4719.2333333333299	689.81666666666695	1	NaN	NaN	NaN	NaN	31
111112	5409.1333333333296	659.86666666666702	1	NaN	NaN	NaN	NaN	31
1111122	6287.7833333333301	846.89999999999998	1	NaN	NaN	NaN	NaN	31
11112	4779.25	749.83333333333303	1	NaN	NaN	NaN	NaN	31
111121	5470.9166666666697	661.70000000000005	1	NaN	NaN	NaN	NaN	31
1111211	6257.8000000000002	755.45000000000005	1	NaN	NaN	NaN	NaN	31
11112111	6944.3666666666704	656.58333333333303	1	NaN	NaN	NaN	NaN	31
111121111	7604.3500000000004	630.01666666666699	1	NaN	NaN	NaN	NaN	31
1111211111	8264.1666666666697	629.76666666666699	1	NaN	NaN	NaN	NaN	31
11112111112	8864.0833333333303	569.93333333333305	1	NaN	NaN	NaN	NaN	31
111121112	7682.0333333333301	707.70000000000005	1	NaN	NaN	NaN	NaN	31
11112112	6914.3833333333296	626.60000000000002	1	NaN	NaN	NaN	NaN	31
1111212	6197.8500000000004	695.5	1	NaN	NaN	NaN	NaN	31
11112122	6854.4499999999998	626.58333333333303	1	NaN	NaN	NaN	NaN	31
111122	5469.1833333333298	659.96666666666704	1	NaN	NaN	NaN	NaN	31
1111222	6166.0500000000002	665.46666666666704	1	NaN	NaN	NaN	NaN	31
11112221	6974.3333333333303	778.23333333333301	1	NaN	NaN	NaN	NaN	31
111122212	7784.3333333333303	780	1	NaN	NaN	NaN	NaN	31
1111222122	9014.1833333333307	1199.8	1	NaN	NaN	NaN	NaN	31
11112222	6884.4333333333298	688.33333333333303	1	NaN	NaN	NaN	NaN	31
1112	3941.0999999999999	719.91666666666697	1	NaN	NaN	NaN	NaN	31
11122	4630.9666666666699	659.86666666666702	1	NaN	NaN	NaN	NaN	31
111221	5380.8666666666704	719.89999999999998	1	NaN	NaN	NaN	NaN	31
12	2418.5166666666701	959.89999999999998	1	NaN	NaN	NaN	NaN	31
121	3161.2333333333299	712.73333333333301	1	NaN	NaN	NaN	NaN	31
1	1530.2166666666701	NaN	1	NaN	NaN	NaN	NaN	33
11	2544.38333333333	984.14999999999998	1	NaN	NaN	NaN	NaN	33
111	3326.0166666666701	751.63333333333298	1	NaN	NaN	NaN	NaN	33
1111	3986.0500000000002	630.03333333333296	1	NaN	NaN	NaN	NaN	33
11111	4747.9333333333298	731.89999999999998	1	NaN	NaN	NaN	NaN	33
111112	5437.8333333333303	659.91666666666697	1	NaN	NaN	NaN	NaN	33
1111121	6010.2333333333299	540.13333333333298	1	NaN	NaN	NaN	NaN	33
11111212	6526.0666666666702	488.28333333333302	1	NaN	NaN	NaN	NaN	33
111112122	7071.0833333333303	517.39999999999998	1	NaN	NaN	NaN	NaN	33
1111121222	7603.4833333333299	505.60000000000002	1	NaN	NaN	NaN	NaN	33
11112	4807.9166666666697	791.88333333333298	1	NaN	NaN	NaN	NaN	33
111121	5407.7333333333299	569.76666666666699	1	NaN	NaN	NaN	NaN	33
1111211	6010.2333333333299	572.51666666666699	1	NaN	NaN	NaN	NaN	33
11112111	6498.5166666666701	460.73333333333301	1	NaN	NaN	NaN	NaN	33
111121111	6961.2833333333301	435.21666666666698	1	NaN	NaN	NaN	NaN	33
111122	5407.8500000000004	569.88333333333298	1	NaN	NaN	NaN	NaN	33
1111222	5958	520.16666666666697	1	NaN	NaN	NaN	NaN	33
11112222	6526.1666666666697	541.48333333333301	1	NaN	NaN	NaN	NaN	33
111122222	7015.8000000000002	462	1	NaN	NaN	NaN	NaN	33
1111222222	7483.6000000000004	440.10000000000002	1	NaN	NaN	NaN	NaN	33
11112222222	8024.8666666666704	511.23333333333301	1	NaN	NaN	NaN	NaN	33
112	3354.1666666666702	779.78333333333296	1	NaN	NaN	NaN	NaN	33
1122	3954.0833333333298	569.88333333333298	1	NaN	NaN	NaN	NaN	33
11222	4566	581.91666666666697	1	NaN	NaN	NaN	NaN	33
112221	5405.8833333333296	809.86666666666702	1	NaN	NaN	NaN	NaN	33
1122211	6064	628.11666666666702	1	NaN	NaN	NaN	NaN	33
11222111	6580.0500000000002	488.23333333333301	1	NaN	NaN	NaN	NaN	33
112221111	7014.25	407.53333333333302	1	NaN	NaN	NaN	NaN	33
1122211111	7585.8666666666704	543.91666666666697	1	NaN	NaN	NaN	NaN	33
12	2646.7333333333299	1086.5	1	NaN	NaN	NaN	NaN	33
121	3486.63333333333	809.86666666666702	1	NaN	NaN	NaN	NaN	33
1211	4413.6166666666704	896.98333333333301	1	NaN	NaN	NaN	NaN	33
12111	5077.8166666666702	632.76666666666699	1	NaN	NaN	NaN	NaN	33
121111	5658.8000000000002	551.03333333333296	1	NaN	NaN	NaN	NaN	33
1211111	6228.1333333333296	542.60000000000002	1	NaN	NaN	NaN	NaN	33
12111111	6689.6000000000004	433.933333333333	1	NaN	NaN	NaN	NaN	33
121111111	7183.5166666666701	466.26666666666699	1	NaN	NaN	NaN	NaN	33
1211111111	7633.4666666666699	419.94999999999999	1	NaN	NaN	NaN	NaN	33
12111111111	8113.3999999999996	449.933333333333	1	NaN	NaN	NaN	NaN	33
121112	5632.1333333333296	524.36666666666702	1	NaN	NaN	NaN	NaN	33
1211122	6200.6000000000004	541.79999999999995	1	NaN	NaN	NaN	NaN	33
12111222	6771.5166666666701	543.38333333333298	1	NaN	NaN	NaN	NaN	33
12112	5058.3999999999996	613.35000000000002	1	NaN	NaN	NaN	NaN	33
121121	5632.1333333333296	543.66666666666697	1	NaN	NaN	NaN	NaN	33
1211211	6173.3000000000002	514.5	1	NaN	NaN	NaN	NaN	33
12112111	6717.3666666666704	516.54999999999995	1	NaN	NaN	NaN	NaN	33
121121111	7303.6166666666704	558.63333333333298	1	NaN	NaN	NaN	NaN	33
1211211111	7754.8833333333296	421.21666666666698	1	NaN	NaN	NaN	NaN	33
121122	5632.1333333333296	543.66666666666697	1	NaN	NaN	NaN	NaN	33
1211222	6157.3833333333296	498.58333333333297	1	NaN	NaN	NaN	NaN	33
12112222	6700.9833333333299	516.48333333333301	1	NaN	NaN	NaN	NaN	33
121122222	7243.5166666666701	514.88333333333298	1	NaN	NaN	NaN	NaN	33
1211222222	7843.4499999999998	569.93333333333305	1	NaN	NaN	NaN	NaN	33
1212	4394.3166666666702	877.68333333333305	1	NaN	NaN	NaN	NaN	33
12121	5148.3999999999996	722.71666666666704	1	NaN	NaN	NaN	NaN	33
121211	5831.8999999999996	653.5	1	NaN	NaN	NaN	NaN	33
1212111	6565.0666666666702	706.11666666666702	1	NaN	NaN	NaN	NaN	33
12121111	7345.8500000000004	753.58333333333303	1	NaN	NaN	NaN	NaN	33
121211111	7855.7333333333299	479.94999999999999	1	NaN	NaN	NaN	NaN	33
121212	5777.4166666666697	599.01666666666699	1	NaN	NaN	NaN	NaN	33
1212122	6484.2166666666699	680.13333333333298	1	NaN	NaN	NaN	NaN	33
12121222	7287.4833333333299	776.11666666666702	1	NaN	NaN	NaN	NaN	33
12122	5178.3999999999996	752.71666666666704	1	NaN	NaN	NaN	NaN	33
121221	5779.9499999999998	571.56666666666695	1	NaN	NaN	NaN	NaN	33
121222	5831.8999999999996	623.51666666666699	1	NaN	NaN	NaN	NaN	33
1212222	6363.4166666666697	504.46666666666698	1	NaN	NaN	NaN	NaN	33
12122222	6908.0333333333301	517.06666666666695	1	NaN	NaN	NaN	NaN	33
121222222	7465.8000000000002	531.06666666666695	1	NaN	NaN	NaN	NaN	33
1212222222	8034.3833333333296	538.58333333333303	1	NaN	NaN	NaN	NaN	33
122	3505.9833333333299	829.21666666666704	1	NaN	NaN	NaN	NaN	33
1221	4206.5333333333301	689.89999999999998	1	NaN	NaN	NaN	NaN	33
12211	4878.4833333333299	640.58333333333303	1	NaN	NaN	NaN	NaN	33
122111	5454.2833333333301	545.85000000000002	1	NaN	NaN	NaN	NaN	33
1221111	6010.3333333333303	529.39999999999998	1	NaN	NaN	NaN	NaN	33
12211111	6553.8000000000002	515.91666666666697	1	NaN	NaN	NaN	NaN	33
122111111	7107.6999999999998	526.26666666666699	1	NaN	NaN	NaN	NaN	33
1221111111	7585.75	451.25	1	NaN	NaN	NaN	NaN	33
12211111111	8065.7666666666701	450	1	NaN	NaN	NaN	NaN	33
122112	5454.3999999999996	545.96666666666704	1	NaN	NaN	NaN	NaN	33
1221122	6065.2333333333299	584.18333333333305	1	NaN	NaN	NaN	NaN	33
12211222	6646.0333333333301	553.06666666666695	1	NaN	NaN	NaN	NaN	33
122112222	7195.8166666666702	522.43333333333305	1	NaN	NaN	NaN	NaN	33
12212	4908.4333333333298	670.53333333333296	1	NaN	NaN	NaN	NaN	33
122121	5550.8666666666704	612.45000000000005	1	NaN	NaN	NaN	NaN	33
1221211	6282.5500000000002	704.31666666666695	1	NaN	NaN	NaN	NaN	33
122122	5481.0500000000002	542.63333333333298	1	NaN	NaN	NaN	NaN	33
1221222	6049.3333333333303	541.61666666666702	1	NaN	NaN	NaN	NaN	33
12212222	6538.8166666666702	461.76666666666699	1	NaN	NaN	NaN	NaN	33
122122222	7028.5	461.98333333333301	1	NaN	NaN	NaN	NaN	33
1221222222	7557.3166666666702	501.11666666666702	1	NaN	NaN	NaN	NaN	33
12212222222	8157.25	569.93333333333305	1	NaN	NaN	NaN	NaN	33
1222	4206.5333333333301	670.54999999999995	1	NaN	NaN	NaN	NaN	33
12221	4837.9666666666699	600.06666666666695	1	NaN	NaN	NaN	NaN	33
122211	5506.4499999999998	638.54999999999995	1	NaN	NaN	NaN	NaN	33
1222111	6282.5500000000002	749.08333333333303	1	NaN	NaN	NaN	NaN	33
12221111	6908.0333333333301	598.81666666666695	1	NaN	NaN	NaN	NaN	33
122211111	7573.5833333333303	638.85000000000002	1	NaN	NaN	NaN	NaN	33
1222111111	8503.3666666666704	899.78333333333296	1	NaN	NaN	NaN	NaN	33
122212	5523.3999999999996	655.5	1	NaN	NaN	NaN	NaN	33
1222122	6146.4333333333298	595.68333333333305	1	NaN	NaN	NaN	NaN	33
12221222	6934.7333333333299	761.54999999999995	1	NaN	NaN	NaN	NaN	33
122212222	7633.4666666666699	672.06666666666695	1	NaN	NaN	NaN	NaN	33
12222	4867.8000000000002	629.89999999999998	1	NaN	NaN	NaN	NaN	33
122221	5496.6499999999996	568.86666666666702	1	NaN	NaN	NaN	NaN	33
1222212	6228.25	704.85000000000002	1	NaN	NaN	NaN	NaN	33
12222122	6798.3333333333303	542.56666666666695	1	NaN	NaN	NaN	NaN	33
122221222	7423.5	598.38333333333298	1	NaN	NaN	NaN	NaN	33
122222	5550.75	652.95000000000005	1	NaN	NaN	NaN	NaN	33
1222221	6228.25	650.13333333333298	1	NaN	NaN	NaN	NaN	33
12222212	6907.9333333333298	652.16666666666697	1	NaN	NaN	NaN	NaN	33
122222121	7513.6333333333296	579.01666666666699	1	NaN	NaN	NaN	NaN	33
1222221211	8173.5166666666701	629.93333333333305	1	NaN	NaN	NaN	NaN	33
122222122	7543.5833333333303	608.96666666666704	1	NaN	NaN	NaN	NaN	33
1222221221	8113.5166666666701	539.93333333333305	1	NaN	NaN	NaN	NaN	33
1222222	6200.7166666666699	622.60000000000002	1	NaN	NaN	NaN	NaN	33
12222221	6852.7166666666699	624.46666666666704	1	NaN	NaN	NaN	NaN	33
122222211	7393.5	513.18333333333305	1	NaN	NaN	NaN	NaN	33
122222212	7183.5166666666701	303.19999999999999	1	NaN	NaN	NaN	NaN	33
1222222122	7855.7333333333299	642.21666666666704	1	NaN	NaN	NaN	NaN	33
12222222	6771.6333333333296	543.38333333333298	1	NaN	NaN	NaN	NaN	33
122222221	7315.8166666666702	517.48333333333301	1	NaN	NaN	NaN	NaN	33
122222222	7273.5166666666701	475.183333333333	1	NaN	NaN	NaN	NaN	33
1222222222	7843.4499999999998	509.89999999999998	1	NaN	NaN	NaN	NaN	33
1	1650.31666666667	NaN	1	NaN	NaN	NaN	NaN	34
11	2756.1999999999998	1075.8499999999999	1	NaN	NaN	NaN	NaN	34
112	3566.0833333333298	779.88333333333298	1	NaN	NaN	NaN	NaN	34
1121	4226.1333333333296	630.03333333333296	1	NaN	NaN	NaN	NaN	34
11212	4838.0333333333301	581.91666666666697	1	NaN	NaN	NaN	NaN	34
112122	5418.3166666666702	550.28333333333296	1	NaN	NaN	NaN	NaN	34
1121222	6044.6833333333298	596.41666666666697	1	NaN	NaN	NaN	NaN	34
11212222	6596.0833333333303	524.53333333333296	1	NaN	NaN	NaN	NaN	34
112122222	7167.5833333333303	543.83333333333303	1	NaN	NaN	NaN	NaN	34
1121222222	8024.8833333333296	830.48333333333301	1	NaN	NaN	NaN	NaN	34
1122	4196.0166666666701	599.91666666666697	1	NaN	NaN	NaN	NaN	34
11221	4837.9166666666697	611.89999999999998	1	NaN	NaN	NaN	NaN	34
11222	4807.9333333333298	581.91666666666697	1	NaN	NaN	NaN	NaN	34
112221	5530.1000000000004	692.18333333333305	1	NaN	NaN	NaN	NaN	34
1122211	6206.4333333333298	649.66666666666697	1	NaN	NaN	NaN	NaN	34
11222111	6831.6333333333296	598.45000000000005	1	NaN	NaN	NaN	NaN	34
112221111	7375.8166666666702	506.51666666666699	1	NaN	NaN	NaN	NaN	34
112222	5497.8333333333303	659.91666666666697	1	NaN	NaN	NaN	NaN	34
12	2756.1999999999998	1075.8499999999999	1	NaN	NaN	NaN	NaN	34
121	3566.0833333333298	779.88333333333298	1	NaN	NaN	NaN	NaN	34
1211	4391.3333333333303	795.23333333333301	1	NaN	NaN	NaN	NaN	34
12111	5028.4166666666697	605.60000000000002	1	NaN	NaN	NaN	NaN	34
121112	5703.0833333333303	644.66666666666697	1	NaN	NaN	NaN	NaN	34
1212	4597.8500000000004	1001.75	1	NaN	NaN	NaN	NaN	34
12121	5692.1333333333296	1064.3	1	NaN	NaN	NaN	NaN	34
121211	6759.7666666666701	1040.9666666666701	1	NaN	NaN	NaN	NaN	34
1212111	7524.4666666666699	737.04999999999995	1	NaN	NaN	NaN	NaN	34
12121111	8233.5166666666701	679.04999999999995	1	NaN	NaN	NaN	NaN	34
121212	6423.5333333333301	704.73333333333301	1	NaN	NaN	NaN	NaN	34
122	3566.0833333333298	779.88333333333298	1	NaN	NaN	NaN	NaN	34
1221	4379.5333333333301	783.43333333333305	1	NaN	NaN	NaN	NaN	34
12211	5077.7666666666701	666.81666666666695	1	NaN	NaN	NaN	NaN	34
122111	5718.9166666666697	611.13333333333298	1	NaN	NaN	NaN	NaN	34
1221112	6234.5166666666701	488.86666666666702	1	NaN	NaN	NaN	NaN	34
12211121	6806.25	544.21666666666704	1	NaN	NaN	NaN	NaN	34
122111211	7454.9333333333298	621.91666666666697	1	NaN	NaN	NaN	NaN	34
12212	5088.3000000000002	677.35000000000002	1	NaN	NaN	NaN	NaN	34
122122	5703.0833333333303	584.78333333333296	1	NaN	NaN	NaN	NaN	34
1221222	6326.7166666666699	596.96666666666704	1	NaN	NaN	NaN	NaN	34
12212222	6842.6166666666704	489.21666666666698	1	NaN	NaN	NaN	NaN	34
122122222	7345.8166666666702	476.51666666666699	1	NaN	NaN	NaN	NaN	34
1221222222	7855.75	479.933333333333	1	NaN	NaN	NaN	NaN	34
1222	4256	659.89999999999998	1	NaN	NaN	NaN	NaN	34
12221	4897.8500000000004	611.85000000000002	1	NaN	NaN	NaN	NaN	34
122212	5467.7333333333299	539.93333333333305	1	NaN	NaN	NaN	NaN	34
1222122	6153.1999999999998	655.48333333333301	1	NaN	NaN	NaN	NaN	34
12221222	6831.7333333333299	651.86666666666702	1	NaN	NaN	NaN	NaN	34
122212222	7453.6000000000004	595.14999999999998	1	NaN	NaN	NaN	NaN	34
1222122222	7993.5333333333301	509.933333333333	1	NaN	NaN	NaN	NaN	34
1	1860.3	NaN	1	NaN	NaN	NaN	NaN	35
11	3326.0166666666701	1435.7166666666701	1	NaN	NaN	NaN	NaN	35
112	4473.6166666666704	1117.5999999999999	1	NaN	NaN	NaN	NaN	35
1122	5610.6499999999996	1105.5999999999999	1	NaN	NaN	NaN	NaN	35
12	3114.3166666666698	1224.0166666666701	1	NaN	NaN	NaN	NaN	35
121	3954.0999999999999	809.78333333333296	1	NaN	NaN	NaN	NaN	35
1212	4716	731.89999999999998	1	NaN	NaN	NaN	NaN	35
122	3954.1999999999998	809.88333333333298	1	NaN	NaN	NaN	NaN	35
1222	4716	731.78333333333296	1	NaN	NaN	NaN	NaN	35
1	2289.5333333333301	NaN	1	NaN	NaN	NaN	NaN	37
11	3304.5	984.96666666666704	1	NaN	NaN	NaN	NaN	37
111	3910.7166666666699	576.21666666666704	1	NaN	NaN	NaN	NaN	37
112	3904.4166666666702	569.91666666666697	1	NaN	NaN	NaN	NaN	37
1121	4484.1000000000004	549.64999999999998	1	NaN	NaN	NaN	NaN	37
11212	5116.3666666666704	600.85000000000002	1	NaN	NaN	NaN	NaN	37
112121	5673.7666666666701	527.33333333333303	1	NaN	NaN	NaN	NaN	37
1121211	6324.1666666666697	623.75	1	NaN	NaN	NaN	NaN	37
1122	4421.3166666666702	486.86666666666702	1	NaN	NaN	NaN	NaN	37
11221	4996.2833333333301	543.56666666666695	1	NaN	NaN	NaN	NaN	37
112212	5646.6333333333296	620.35000000000002	1	NaN	NaN	NaN	NaN	37
1122122	6269.3833333333296	595.61666666666702	1	NaN	NaN	NaN	NaN	37
11221222	6976.2333333333299	679.31666666666695	1	NaN	NaN	NaN	NaN	37
112212222	7552.8999999999996	550	1	NaN	NaN	NaN	NaN	37
1122122222	8062.8333333333303	479.89999999999998	1	NaN	NaN	NaN	NaN	37
12	3124.5166666666701	804.98333333333301	1	NaN	NaN	NaN	NaN	37
121	3874.5166666666701	720.01666666666699	1	NaN	NaN	NaN	NaN	37
1212	4569.8999999999996	665.38333333333298	1	NaN	NaN	NaN	NaN	37
12122	5236.3500000000004	636.45000000000005	1	NaN	NaN	NaN	NaN	37
121222	5862.6999999999998	596.35000000000002	1	NaN	NaN	NaN	NaN	37
1212222	6459.6333333333296	570.26666666666699	1	NaN	NaN	NaN	NaN	37
12122222	7113.3333333333303	626.5	1	NaN	NaN	NaN	NaN	37
121222222	7674.2166666666699	533.51666666666699	1	NaN	NaN	NaN	NaN	37
1212222222	8214.1499999999996	509.933333333333	1	NaN	NaN	NaN	NaN	37
12122222221	8864.8666666666704	620.71666666666704	1	NaN	NaN	NaN	NaN	37
121222222212	9554.8333333333303	659.96666666666704	1	NaN	NaN	NaN	NaN	37
12122222222	8894.8666666666704	650.71666666666704	1	NaN	NaN	NaN	NaN	37
122	3814.5500000000002	660.04999999999995	1	NaN	NaN	NaN	NaN	37
1221	4327.25	482.71666666666698	1	NaN	NaN	NaN	NaN	37
12211	4912.5	553.86666666666702	1	NaN	NaN	NaN	NaN	37
122111	5624.9499999999998	682.45000000000005	1	NaN	NaN	NaN	NaN	37
1221111	6622.3166666666702	969.98333333333301	1	NaN	NaN	NaN	NaN	37
12211111	7193	543.38333333333298	1	NaN	NaN	NaN	NaN	37
122111112	7732.8833333333296	509.89999999999998	1	NaN	NaN	NaN	NaN	37
1222	4390	545.46666666666704	1	NaN	NaN	NaN	NaN	37
12222	4989.8500000000004	568.41666666666697	1	NaN	NaN	NaN	NaN	37
122221	5592.0333333333301	572.18333333333305	1	NaN	NaN	NaN	NaN	37
1222212	6241.8666666666704	622.5	1	NaN	NaN	NaN	NaN	37
1	1749.4833333333299	NaN	1	NaN	NaN	NaN	NaN	38
11	2494.5333333333301	715.03333333333296	1	NaN	NaN	NaN	NaN	38
112	3364.38333333333	839.86666666666702	1	NaN	NaN	NaN	NaN	38
12	2464.5	685	1	NaN	NaN	NaN	NaN	38
121	3214.4333333333302	719.89999999999998	1	NaN	NaN	NaN	NaN	38
122	3154.4000000000001	659.86666666666702	1	NaN	NaN	NaN	NaN	38
1221	3784.4333333333302	600.04999999999995	1	NaN	NaN	NaN	NaN	38
12211	4444.5	630.06666666666695	1	NaN	NaN	NaN	NaN	38
122111	5199.9333333333298	724.03333333333296	1	NaN	NaN	NaN	NaN	38
1221111	6073.0833333333303	843.14999999999998	1	NaN	NaN	NaN	NaN	38
12211111	6861.1166666666704	760.48333333333301	1	NaN	NaN	NaN	NaN	38
122111111	7426.6000000000004	538.61666666666702	1	NaN	NaN	NaN	NaN	38
1221111112	7936.5833333333303	479.98333333333301	1	NaN	NaN	NaN	NaN	38
12211111121	8572.5666666666693	606.03333333333296	1	NaN	NaN	NaN	NaN	38
12211111122	8566.5666666666693	600.03333333333296	1	NaN	NaN	NaN	NaN	38
[truncated: 2,768 more rows]
