# Supplementary material for: Asymmetric division events promote variability in cell cycle duration in animal cells and Escherichia coli
Source: Nat Commun. 2019 Apr 23;10:1901. doi: 10.1038/s41467-019-09413-5 (PMC6478688; doi:10.1038/s41467-019-09413-5)
Supplement: Supplementary file 13 — Supplementary Data 8 [file 41467_2019_9413_MOESM13_ESM.txt]

1	0	0	1	NaN	NaN	NaN	NaN	1
11	14	7	2	NaN	NaN	NaN	NaN	1
12	14	7	2	NaN	NaN	NaN	NaN	1
111	27	6.5	3	NaN	NaN	NaN	NaN	1
112	27	6.5	3	NaN	NaN	NaN	NaN	1
121	29	7.5	3	NaN	NaN	NaN	NaN	1
122	32	9	3	NaN	NaN	NaN	NaN	1
1111	40	6.5	4	NaN	NaN	NaN	NaN	1
1112	41	7	4	NaN	NaN	NaN	NaN	1
1121	42	7.5	4	NaN	NaN	NaN	NaN	1
1122	41	7	4	NaN	NaN	NaN	NaN	1
1211	46	8.5	4	NaN	NaN	NaN	NaN	1
1212	48	9.5	4	NaN	NaN	NaN	NaN	1
1221	50	9	4	NaN	NaN	NaN	NaN	1
1222	57	12.5	4	NaN	NaN	NaN	NaN	1
11111	58	9	5	NaN	NaN	NaN	NaN	1
11112	58	9	5	NaN	NaN	NaN	NaN	1
11121	58	8.5	5	NaN	NaN	NaN	NaN	1
11122	57	8	5	NaN	NaN	NaN	NaN	1
11211	57	7.5	5	NaN	NaN	NaN	NaN	1
11212	58	8	5	NaN	NaN	NaN	NaN	1
11221	57	8	5	NaN	NaN	NaN	NaN	1
11222	58	8.5	5	NaN	NaN	NaN	NaN	1
12111	67	10.5	5	NaN	NaN	NaN	NaN	1
12112	66	10	5	NaN	NaN	NaN	NaN	1
12121	87	19.5	5	NaN	NaN	NaN	NaN	1
12122	90	21	5	NaN	NaN	NaN	NaN	1
12211	73	11.5	5	NaN	NaN	NaN	NaN	1
12212	74	12	5	NaN	NaN	NaN	NaN	1
12221	91	17	5	NaN	NaN	NaN	NaN	1
12222	122	32.5	5	NaN	NaN	NaN	NaN	1
1	0	0	0	NaN	NaN	NaN	NaN	2
11	13	6.5	2	NaN	NaN	NaN	NaN	2
12	15	7.5	2	NaN	NaN	NaN	NaN	2
111	26	6.5	3	NaN	NaN	NaN	NaN	2
112	26	6.5	3	NaN	NaN	NaN	NaN	2
121	29	7	3	NaN	NaN	NaN	NaN	2
122	31	8	3	NaN	NaN	NaN	NaN	2
1111	40	7	4	NaN	NaN	NaN	NaN	2
1112	41	7.5	4	NaN	NaN	NaN	NaN	2
1121	39	6.5	4	NaN	NaN	NaN	NaN	2
1122	40	7	4	NaN	NaN	NaN	NaN	2
1211	44	7.5	4	NaN	NaN	NaN	NaN	2
1212	46	8.5	4	NaN	NaN	NaN	NaN	2
1221	48	8.5	4	NaN	NaN	NaN	NaN	2
1222	55	12	4	NaN	NaN	NaN	NaN	2
11111	55	7.5	5	NaN	NaN	NaN	NaN	2
11112	55	7.5	5	NaN	NaN	NaN	NaN	2
11121	55	7	5	NaN	NaN	NaN	NaN	2
11122	55	7	5	NaN	NaN	NaN	NaN	2
11211	55	8	5	NaN	NaN	NaN	NaN	2
11212	55	8	5	NaN	NaN	NaN	NaN	2
11221	55	7.5	5	NaN	NaN	NaN	NaN	2
11222	56	8	5	NaN	NaN	NaN	NaN	2
12111	65	10.5	5	NaN	NaN	NaN	NaN	2
12112	65	10.5	5	NaN	NaN	NaN	NaN	2
12121	86	20	5	NaN	NaN	NaN	NaN	2
12122	86	20	5	NaN	NaN	NaN	NaN	2
12211	70	11	5	NaN	NaN	NaN	NaN	2
12212	70	11	5	NaN	NaN	NaN	NaN	2
12221	86	15.5	5	NaN	NaN	NaN	NaN	2
12222	120	32.5	5	NaN	NaN	NaN	NaN	2
1	0	0	0	NaN	NaN	NaN	NaN	3
11	14	7	2	NaN	NaN	NaN	NaN	3
12	15	7.5	2	NaN	NaN	NaN	NaN	3
111	25	5.5	3	NaN	NaN	NaN	NaN	3
112	26	6	3	NaN	NaN	NaN	NaN	3
121	29	7	3	NaN	NaN	NaN	NaN	3
122	32	8.5	3	NaN	NaN	NaN	NaN	3
1111	39	7	4	NaN	NaN	NaN	NaN	3
1112	40	7.5	4	NaN	NaN	NaN	NaN	3
1121	39	6.5	4	NaN	NaN	NaN	NaN	3
1122	39	6.5	4	NaN	NaN	NaN	NaN	3
1211	44	7.5	4	NaN	NaN	NaN	NaN	3
1212	46	8.5	4	NaN	NaN	NaN	NaN	3
1221	49	8.5	4	NaN	NaN	NaN	NaN	3
1222	55	11.5	4	NaN	NaN	NaN	NaN	3
11111	54	7.5	5	NaN	NaN	NaN	NaN	3
11112	54	7.5	5	NaN	NaN	NaN	NaN	3
11121	54	7	5	NaN	NaN	NaN	NaN	3
11122	54	7	5	NaN	NaN	NaN	NaN	3
11211	54	7.5	5	NaN	NaN	NaN	NaN	3
11212	53	7	5	NaN	NaN	NaN	NaN	3
11221	54	7.5	5	NaN	NaN	NaN	NaN	3
11222	54	7.5	5	NaN	NaN	NaN	NaN	3
12111	63	9.5	5	NaN	NaN	NaN	NaN	3
12112	62	9	5	NaN	NaN	NaN	NaN	3
12121	79	16.5	5	NaN	NaN	NaN	NaN	3
12122	82	18	5	NaN	NaN	NaN	NaN	3
12211	70	10.5	5	NaN	NaN	NaN	NaN	3
12212	68	9.5	5	NaN	NaN	NaN	NaN	3
12221	87	16	5	NaN	NaN	NaN	NaN	3
12222	109	27	5	NaN	NaN	NaN	NaN	3
1	0	0	0	NaN	NaN	NaN	NaN	4
11	16	8	2	NaN	NaN	NaN	NaN	4
12	18	9	2	NaN	NaN	NaN	NaN	4
111	28	6	3	NaN	NaN	NaN	NaN	4
112	28	6	3	NaN	NaN	NaN	NaN	4
121	32	7	3	NaN	NaN	NaN	NaN	4
122	35	8.5	3	NaN	NaN	NaN	NaN	4
1111	43	7.5	4	NaN	NaN	NaN	NaN	4
1112	43	7.5	4	NaN	NaN	NaN	NaN	4
1121	43	7.5	4	NaN	NaN	NaN	NaN	4
1122	43	7.5	4	NaN	NaN	NaN	NaN	4
1211	49	8.5	4	NaN	NaN	NaN	NaN	4
1212	50	9	4	NaN	NaN	NaN	NaN	4
1221	54	9.5	4	NaN	NaN	NaN	NaN	4
1222	58	11.5	4	NaN	NaN	NaN	NaN	4
11111	60	8.5	5	NaN	NaN	NaN	NaN	4
11112	60	8.5	5	NaN	NaN	NaN	NaN	4
11121	60	8.5	5	NaN	NaN	NaN	NaN	4
11122	60	8.5	5	NaN	NaN	NaN	NaN	4
11211	59	8	5	NaN	NaN	NaN	NaN	4
11212	59	8	5	NaN	NaN	NaN	NaN	4
11221	60	8.5	5	NaN	NaN	NaN	NaN	4
11222	60	8.5	5	NaN	NaN	NaN	NaN	4
12111	69	10	5	NaN	NaN	NaN	NaN	4
12112	68	9.5	5	NaN	NaN	NaN	NaN	4
12121	92	21	5	NaN	NaN	NaN	NaN	4
12122	92	21	5	NaN	NaN	NaN	NaN	4
12211	77	11.5	5	NaN	NaN	NaN	NaN	4
12212	78	12	5	NaN	NaN	NaN	NaN	4
12221	89	15.5	5	NaN	NaN	NaN	NaN	4
12222	119	30.5	5	NaN	NaN	NaN	NaN	4
1	0	0	0	NaN	NaN	NaN	NaN	5
11	12	6	2	NaN	NaN	NaN	NaN	5
12	14	7	2	NaN	NaN	NaN	NaN	5
111	23	5.5	3	NaN	NaN	NaN	NaN	5
112	23	5.5	3	NaN	NaN	NaN	NaN	5
121	26	6	3	NaN	NaN	NaN	NaN	5
122	28	7	3	NaN	NaN	NaN	NaN	5
1111	35	6	4	NaN	NaN	NaN	NaN	5
1112	36	6.5	4	NaN	NaN	NaN	NaN	5
1121	36	6.5	4	NaN	NaN	NaN	NaN	5
1122	36	6.5	4	NaN	NaN	NaN	NaN	5
1211	40	7	4	NaN	NaN	NaN	NaN	5
1212	40	7	4	NaN	NaN	NaN	NaN	5
1221	43	7.5	4	NaN	NaN	NaN	NaN	5
1222	49	10.5	4	NaN	NaN	NaN	NaN	5
11111	50	7.5	5	NaN	NaN	NaN	NaN	5
11112	49	7	5	NaN	NaN	NaN	NaN	5
11121	50	7	5	NaN	NaN	NaN	NaN	5
11122	49	6.5	5	NaN	NaN	NaN	NaN	5
11211	49	6.5	5	NaN	NaN	NaN	NaN	5
11212	49	6.5	5	NaN	NaN	NaN	NaN	5
11221	49	6.5	5	NaN	NaN	NaN	NaN	5
11222	49	6.5	5	NaN	NaN	NaN	NaN	5
12111	57	8.5	5	NaN	NaN	NaN	NaN	5
12112	57	8.5	5	NaN	NaN	NaN	NaN	5
12121	75	17.5	5	NaN	NaN	NaN	NaN	5
12122	75	17.5	5	NaN	NaN	NaN	NaN	5
12211	63	10	5	NaN	NaN	NaN	NaN	5
12212	63	10	5	NaN	NaN	NaN	NaN	5
12221	77	14	5	NaN	NaN	NaN	NaN	5
12222	103	27	5	NaN	NaN	NaN	NaN	5
1	0	0	0	NaN	NaN	NaN	NaN	6
11	14	7	2	NaN	NaN	NaN	NaN	6
12	14	7	2	NaN	NaN	NaN	NaN	6
111	19	2.5	3	NaN	NaN	NaN	NaN	6
112	19	2.5	3	NaN	NaN	NaN	NaN	6
121	22	4	3	NaN	NaN	NaN	NaN	6
122	27	6.5	3	NaN	NaN	NaN	NaN	6
1111	32	6.5	4	NaN	NaN	NaN	NaN	6
1112	32	6.5	4	NaN	NaN	NaN	NaN	6
1121	32	6.5	4	NaN	NaN	NaN	NaN	6
1122	33	7	4	NaN	NaN	NaN	NaN	6
1211	37	7.5	4	NaN	NaN	NaN	NaN	6
1212	39	8.5	4	NaN	NaN	NaN	NaN	6
1221	44	8.5	4	NaN	NaN	NaN	NaN	6
1222	50	11.5	4	NaN	NaN	NaN	NaN	6
11111	49	8.5	5	NaN	NaN	NaN	NaN	6
11112	49	8.5	5	NaN	NaN	NaN	NaN	6
11121	48	8	5	NaN	NaN	NaN	NaN	6
11122	49	8.5	5	NaN	NaN	NaN	NaN	6
11211	49	8.5	5	NaN	NaN	NaN	NaN	6
11212	49	8.5	5	NaN	NaN	NaN	NaN	6
11221	49	8	5	NaN	NaN	NaN	NaN	6
11222	49	8	5	NaN	NaN	NaN	NaN	6
12111	56	9.5	5	NaN	NaN	NaN	NaN	6
12112	57	10	5	NaN	NaN	NaN	NaN	6
12121	78	19.5	5	NaN	NaN	NaN	NaN	6
12122	81	21	5	NaN	NaN	NaN	NaN	6
12211	65	10.5	5	NaN	NaN	NaN	NaN	6
12212	67	11.5	5	NaN	NaN	NaN	NaN	6
12221	82	16	5	NaN	NaN	NaN	NaN	6
12222	105	27.5	5	NaN	NaN	NaN	NaN	6
1	0	0	0	NaN	NaN	NaN	NaN	7
11	17	8.5	2	NaN	NaN	NaN	NaN	7
12	18	9	2	NaN	NaN	NaN	NaN	7
111	35	9	3	NaN	NaN	NaN	NaN	7
112	35	9	3	NaN	NaN	NaN	NaN	7
121	39	10.5	3	NaN	NaN	NaN	NaN	7
122	42	12	3	NaN	NaN	NaN	NaN	7
1111	50	7.5	4	NaN	NaN	NaN	NaN	7
1112	49	7	4	NaN	NaN	NaN	NaN	7
1121	49	7	4	NaN	NaN	NaN	NaN	7
1122	50	7.5	4	NaN	NaN	NaN	NaN	7
1211	57	9	4	NaN	NaN	NaN	NaN	7
1212	58	9.5	4	NaN	NaN	NaN	NaN	7
1221	61	9.5	4	NaN	NaN	NaN	NaN	7
1222	68	13	4	NaN	NaN	NaN	NaN	7
11111	67	8.5	5	NaN	NaN	NaN	NaN	7
11112	67	8.5	5	NaN	NaN	NaN	NaN	7
11121	67	9	5	NaN	NaN	NaN	NaN	7
11122	67	9	5	NaN	NaN	NaN	NaN	7
11211	67	9	5	NaN	NaN	NaN	NaN	7
11212	67	9	5	NaN	NaN	NaN	NaN	7
11221	66	8	5	NaN	NaN	NaN	NaN	7
11222	66	8	5	NaN	NaN	NaN	NaN	7
12111	79	11	5	NaN	NaN	NaN	NaN	7
12112	79	11	5	NaN	NaN	NaN	NaN	7
12121	101	21.5	5	NaN	NaN	NaN	NaN	7
12122	101	21.5	5	NaN	NaN	NaN	NaN	7
12211	85	12	5	NaN	NaN	NaN	NaN	7
12212	86	12.5	5	NaN	NaN	NaN	NaN	7
12221	105	18.5	5	NaN	NaN	NaN	NaN	7
12222	136	34	5	NaN	NaN	NaN	NaN	7
